# Supplementary material for: Chromosome-level genome assembly of Tamarindus indica provides new insights into the evolution of triterpenes and tartaric acid biosynthetic pathway
Source: Mol Hortic. 2026 May 13;6:36. doi: 10.1186/s43897-025-00222-7 (PMC13169614; doi:10.1186/s43897-025-00222-7)
Supplement: Supplementary file 2 — Supplementary Material 2. Data S2: Supplementary Table 1: Annotation of highly expanded gene families (≥10 genes). Supplementary Table 2: Expression profile, classification and Ka/Ks values of segmentally duplicated gene pairs. Supplementary Table 3: Metabolite list of flower buds. Supplementary Table 4: Metabolite list of fruit pulp. Supplementary Table 5: Metabolite list of Leaf. Supplementary Table 6: Metabolite list of Seed. [file 43897_2025_222_MOESM2_ESM.xlsx]

## Sheet: Supplementary Table 1
Annotation of highly expanded gene families (≥10 genes)
GeneFamily_ID:Gene_ID	Description	KEGG_ko	PFAMs
133_Tamarindus#indica#TD_00059606-RA	Belongs to the iron ascorbate-dependent oxidoreductase family	-	2OG-FeII_Oxy,DIOX_N
133_Tamarindus#indica#TD_00060622-RA	Belongs to the iron ascorbate-dependent oxidoreductase family	-	2OG-FeII_Oxy,DIOX_N
133_Tamarindus#indica#TD_00056972-RA	Belongs to the iron ascorbate-dependent oxidoreductase family	-	2OG-FeII_Oxy,DIOX_N
133_Tamarindus#indica#TD_00056974-RA	Belongs to the iron ascorbate-dependent oxidoreductase family	-	2OG-FeII_Oxy,DIOX_N
133_Tamarindus#indica#TD_00056975-RA	Belongs to the iron ascorbate-dependent oxidoreductase family	-	2OG-FeII_Oxy,DIOX_N
133_Tamarindus#indica#TD_00056976-RA	Belongs to the iron ascorbate-dependent oxidoreductase family	-	2OG-FeII_Oxy,DIOX_N
133_Tamarindus#indica#TD_00056977-RA	Belongs to the iron ascorbate-dependent oxidoreductase family	-	2OG-FeII_Oxy,DIOX_N
133_Tamarindus#indica#TD_00056979-RA	Belongs to the iron ascorbate-dependent oxidoreductase family	-	2OG-FeII_Oxy,DIOX_N
133_Tamarindus#indica#TD_00056991-RA	Belongs to the iron ascorbate-dependent oxidoreductase family	-	2OG-FeII_Oxy,DIOX_N
133_Tamarindus#indica#TD_00056993-RA	Belongs to the iron ascorbate-dependent oxidoreductase family	-	2OG-FeII_Oxy,DIOX_N
133_Tamarindus#indica#TD_00056996-RA	Belongs to the iron ascorbate-dependent oxidoreductase family	-	2OG-FeII_Oxy,DIOX_N
133_Tamarindus#indica#TD_00056999-RA	Belongs to the iron ascorbate-dependent oxidoreductase family	-	2OG-FeII_Oxy,DIOX_N
133_Tamarindus#indica#TD_00057001-RA	Belongs to the iron ascorbate-dependent oxidoreductase family	-	2OG-FeII_Oxy,DIOX_N
133_Tamarindus#indica#TD_00023615-RA	Belongs to the iron ascorbate-dependent oxidoreductase family	-	2OG-FeII_Oxy,DIOX_N
133_Tamarindus#indica#TD_00027577-RA	Belongs to the iron ascorbate-dependent oxidoreductase family	-	2OG-FeII_Oxy,DIOX_N
133_Tamarindus#indica#TD_00041562-RA	Belongs to the iron ascorbate-dependent oxidoreductase family	-	2OG-FeII_Oxy,DIOX_N
133_Tamarindus#indica#TD_00041564-RA	Belongs to the iron ascorbate-dependent oxidoreductase family	-	2OG-FeII_Oxy,DIOX_N
133_Tamarindus#indica#TD_00041567-RA	Belongs to the iron ascorbate-dependent oxidoreductase family	-	2OG-FeII_Oxy,DIOX_N
133_Tamarindus#indica#TD_00041568-RA	Belongs to the iron ascorbate-dependent oxidoreductase family	-	2OG-FeII_Oxy,DIOX_N
133_Tamarindus#indica#TD_00041579-RA	Belongs to the iron ascorbate-dependent oxidoreductase family	-	2OG-FeII_Oxy,DIOX_N
133_Tamarindus#indica#TD_00041582-RA	Belongs to the iron ascorbate-dependent oxidoreductase family	-	2OG-FeII_Oxy,DIOX_N
133_Tamarindus#indica#TD_00041586-RA	Belongs to the iron ascorbate-dependent oxidoreductase family	-	2OG-FeII_Oxy,DIOX_N
133_Tamarindus#indica#TD_00041587-RA	Belongs to the iron ascorbate-dependent oxidoreductase family	-	2OG-FeII_Oxy,DIOX_N
133_Tamarindus#indica#TD_00041593-RA	Belongs to the iron ascorbate-dependent oxidoreductase family	-	2OG-FeII_Oxy,DIOX_N
133_Tamarindus#indica#TD_00041596-RA	Belongs to the iron ascorbate-dependent oxidoreductase family	-	2OG-FeII_Oxy,DIOX_N
133_Tamarindus#indica#TD_00041598-RA	Belongs to the iron ascorbate-dependent oxidoreductase family	-	2OG-FeII_Oxy,DIOX_N
133_Tamarindus#indica#TD_00047484-RA	Belongs to the iron ascorbate-dependent oxidoreductase family	ko:K06892	2OG-FeII_Oxy,DIOX_N
133_Tamarindus#indica#TD_00038451-RA	Belongs to the iron ascorbate-dependent oxidoreductase family	ko:K03094,ko:K06892	2OG-FeII_Oxy,DIOX_N
133_Tamarindus#indica#TD_00038552-RA	Belongs to the iron ascorbate-dependent oxidoreductase family	ko:K03094,ko:K06892	2OG-FeII_Oxy,DIOX_N
133_Tamarindus#indica#TD_00032560-RA	1-aminocyclopropane-1-carboxylate oxidase homolog	-	2OG-FeII_Oxy,DIOX_N
133_Tamarindus#indica#TD_00015737-RA	Belongs to the iron ascorbate-dependent oxidoreductase family	-	2OG-FeII_Oxy,DIOX_N
133_Tamarindus#indica#TD_00021540-RA	Belongs to the iron ascorbate-dependent oxidoreductase family	ko:K06892	2OG-FeII_Oxy,DIOX_N
133_Tamarindus#indica#TD_00009671-RA	Belongs to the iron ascorbate-dependent oxidoreductase family	-	2OG-FeII_Oxy,DIOX_N
133_Tamarindus#indica#TD_00012832-RA	Belongs to the iron ascorbate-dependent oxidoreductase family	-	2OG-FeII_Oxy,DIOX_N
133_Tamarindus#indica#TD_00012836-RA	Belongs to the iron ascorbate-dependent oxidoreductase family	-	2OG-FeII_Oxy,DIOX_N
133_Tamarindus#indica#TD_00003210-RA	Belongs to the iron ascorbate-dependent oxidoreductase family	-	2OG-FeII_Oxy,DIOX_N
133_Tamarindus#indica#TD_00004874-RA	Belongs to the iron ascorbate-dependent oxidoreductase family	-	2OG-FeII_Oxy,DIOX_N
133_Tamarindus#indica#TD_00004878-RA	Belongs to the iron ascorbate-dependent oxidoreductase family	-	2OG-FeII_Oxy,DIOX_N
133_Tamarindus#indica#TD_00004881-RA	Belongs to the iron ascorbate-dependent oxidoreductase family	-	2OG-FeII_Oxy,DIOX_N
133_Tamarindus#indica#TD_00004886-RA	Belongs to the iron ascorbate-dependent oxidoreductase family	-	2OG-FeII_Oxy,DIOX_N
133_Tamarindus#indica#TD_00004888-RA	Belongs to the iron ascorbate-dependent oxidoreductase family	-	2OG-FeII_Oxy,DIOX_N
133_Tamarindus#indica#TD_00072879-RA	Belongs to the iron ascorbate-dependent oxidoreductase family	-	2OG-FeII_Oxy,DIOX_N
133_Tamarindus#indica#TD_00072042-RA	Belongs to the iron ascorbate-dependent oxidoreductase family	-	2OG-FeII_Oxy,DIOX_N
133_Tamarindus#indica#TD_00072104-RA	Belongs to the iron ascorbate-dependent oxidoreductase family	-	2OG-FeII_Oxy,DIOX_N
184_Tamarindus#indica#TD_00063925-RA	Belongs to the cytochrome P450 family	ko:K00512	p450
184_Tamarindus#indica#TD_00024068-RA	Cytochrome p450	ko:K20618	p450
184_Tamarindus#indica#TD_00068054-RA	Belongs to the cytochrome P450 family	ko:K00512	p450
184_Tamarindus#indica#TD_00068095-RA	Belongs to the cytochrome P450 family	ko:K20556	p450
184_Tamarindus#indica#TD_00051138-RA	Cytochrome p450	ko:K07408,ko:K20556	p450
184_Tamarindus#indica#TD_00051139-RA	Belongs to the cytochrome P450 family	ko:K07408,ko:K20556	p450
184_Tamarindus#indica#TD_00051141-RA	Cytochrome p450	ko:K07408,ko:K20556	p450
184_Tamarindus#indica#TD_00051145-RA	Cytochrome p450	ko:K07408,ko:K20556	p450
184_Tamarindus#indica#TD_00051153-RA	Cytochrome p450	ko:K07408,ko:K20556	p450
184_Tamarindus#indica#TD_00046638-RA	Belongs to the cytochrome P450 family	ko:K20618	p450
184_Tamarindus#indica#TD_00036049-RA	Cytochrome p450	ko:K07408,ko:K20556	p450
184_Tamarindus#indica#TD_00036054-RA	Cytochrome p450	ko:K07408,ko:K20556	p450
184_Tamarindus#indica#TD_00036071-RA	Belongs to the cytochrome P450 family	ko:K07408,ko:K20556	p450
184_Tamarindus#indica#TD_00036072-RA	Cytochrome p450	ko:K07408,ko:K20556	p450
184_Tamarindus#indica#TD_00036080-RA	Cytochrome p450	ko:K07408,ko:K20556	p450
184_Tamarindus#indica#TD_00036096-RA	iron ion binding	ko:K20556	p450
184_Tamarindus#indica#TD_00036112-RA	Cytochrome p450	ko:K07408,ko:K20556	p450
184_Tamarindus#indica#TD_00036115-RA	Cytochrome p450	ko:K07408,ko:K20556	p450
184_Tamarindus#indica#TD_00036129-RA	Cytochrome p450	ko:K07408,ko:K20556	p450
184_Tamarindus#indica#TD_00036136-RA	Cytochrome p450	ko:K07408,ko:K20556	p450
184_Tamarindus#indica#TD_00036141-RA	Cytochrome p450	ko:K07408,ko:K20556	p450
184_Tamarindus#indica#TD_00036153-RA	Cytochrome p450	ko:K07408,ko:K20556	p450
184_Tamarindus#indica#TD_00036157-RA	Cytochrome p450	ko:K07408,ko:K20556	p450
184_Tamarindus#indica#TD_00036161-RA	Cytochrome p450	ko:K07408,ko:K20556	p450
184_Tamarindus#indica#TD_00036167-RA	Cytochrome p450	ko:K07408,ko:K20556	p450
184_Tamarindus#indica#TD_00036173-RA	Cytochrome p450	ko:K07408,ko:K20556	p450
184_Tamarindus#indica#TD_00036174-RA	Cytochrome p450	ko:K07408,ko:K20556	p450
184_Tamarindus#indica#TD_00036176-RA	Cytochrome p450	ko:K07408,ko:K20556	p450
184_Tamarindus#indica#TD_00028422-RA	Cytochrome p450	ko:K20556	p450
184_Tamarindus#indica#TD_00032655-RA	Cytochrome p450	ko:K20618	p450
184_Tamarindus#indica#TD_00022319-RA	Belongs to the cytochrome P450 family	ko:K20556	p450
184_Tamarindus#indica#TD_00014645-RA	Belongs to the cytochrome P450 family	ko:K20556	p450
184_Tamarindus#indica#TD_00002383-RA	iron ion binding	ko:K20556	p450
184_Tamarindus#indica#TD_00002501-RA	Belongs to the cytochrome P450 family	ko:K20556	p450
184_Tamarindus#indica#TD_00073547-RA	Cytochrome p450	ko:K07408,ko:K20556	p450
196_Tamarindus#indica#TD_00060619-RA	4-coumarate--CoA ligase-like	ko:K01904	AMP-binding,AMP-binding_C
196_Tamarindus#indica#TD_00058120-RA	4-coumarate-coa ligase	ko:K01904	AMP-binding,AMP-binding_C
196_Tamarindus#indica#TD_00058122-RA	4-coumarate-coa ligase	ko:K01904	AMP-binding,AMP-binding_C
196_Tamarindus#indica#TD_00059426-RA	4-coumarate--CoA ligase-like	ko:K01904	AMP-binding,AMP-binding_C
196_Tamarindus#indica#TD_00023976-RA	4-coumarate--CoA ligase-like	ko:K01904	AMP-binding,AMP-binding_C
196_Tamarindus#indica#TD_00026558-RA	4-coumarate--CoA ligase-like	ko:K10526	AMP-binding,AMP-binding_C
196_Tamarindus#indica#TD_00066592-RA	AMP-binding enzyme C-terminal domain	ko:K10526	AMP-binding,AMP-binding_C
196_Tamarindus#indica#TD_00050094-RA	4-coumarate-coa ligase	ko:K01904	AMP-binding,AMP-binding_C
196_Tamarindus#indica#TD_00040243-RA	AMP-binding enzyme	-	AMP-binding,AMP-binding_C
196_Tamarindus#indica#TD_00041846-RA	4-coumarate--CoA ligase-like	ko:K22133	AMP-binding,AMP-binding_C
196_Tamarindus#indica#TD_00041845-RA	4-coumarate--CoA ligase-like	ko:K22133	AMP-binding,AMP-binding_C
196_Tamarindus#indica#TD_00043039-RA	4-coumarate-coa ligase	ko:K01904	AMP-binding,AMP-binding_C
196_Tamarindus#indica#TD_00043932-RA	4-coumarate--CoA ligase-like 9	-	AMP-binding,AMP-binding_C
196_Tamarindus#indica#TD_00043933-RA	4-coumarate--CoA ligase-like 9	-	AMP-binding,AMP-binding_C
196_Tamarindus#indica#TD_00044744-RA	4-coumarate-coa ligase	ko:K01904	AMP-binding,AMP-binding_C
196_Tamarindus#indica#TD_00047834-RA	4-coumarate-coa ligase	ko:K01904	AMP-binding,AMP-binding_C
196_Tamarindus#indica#TD_00048659-RA	4-coumarate--CoA ligase	ko:K01904	AMP-binding,AMP-binding_C
196_Tamarindus#indica#TD_00031333-RA	AMP-binding enzyme	-	AMP-binding,AMP-binding_C
196_Tamarindus#indica#TD_00031341-RA	AMP-binding enzyme	-	AMP-binding,AMP-binding_C
196_Tamarindus#indica#TD_00017460-RA	4-coumarate-coa ligase	ko:K01904	AMP-binding,AMP-binding_C
196_Tamarindus#indica#TD_00018094-RA	4-coumarate--CoA ligase-like	ko:K01904	AMP-binding,AMP-binding_C
196_Tamarindus#indica#TD_00022341-RA	4-coumarate-coa ligase	ko:K01904	AMP-binding,AMP-binding_C
196_Tamarindus#indica#TD_00008539-RA	AMP-binding enzyme	-	AMP-binding,AMP-binding_C
196_Tamarindus#indica#TD_00014341-RA	4-coumarate--CoA ligase-like	ko:K10526	AMP-binding,AMP-binding_C
196_Tamarindus#indica#TD_00014600-RA	AMP-binding enzyme C-terminal domain	ko:K22133	AMP-binding,AMP-binding_C
196_Tamarindus#indica#TD_00000619-RA	4-coumarate-coa ligase	ko:K01904	AMP-binding,AMP-binding_C
196_Tamarindus#indica#TD_00006498-RA	4-coumarate-coa ligase	ko:K01904	AMP-binding,AMP-binding_C
196_Tamarindus#indica#TD_00007655-RA	4-coumarate-coa ligase	ko:K01904	AMP-binding,AMP-binding_C
196_Tamarindus#indica#TD_00007760-RA	4-coumarate-coa ligase	ko:K01904	AMP-binding,AMP-binding_C
196_Tamarindus#indica#TD_00007880-RA	4-coumarate-coa ligase	ko:K01904	AMP-binding,AMP-binding_C
196_Tamarindus#indica#TD_00008088-RA	4-coumarate--CoA ligase-like	ko:K22133	AMP-binding,AMP-binding_C
196_Tamarindus#indica#TD_00070974-RA	4-coumarate--CoA ligase-like	ko:K22133	AMP-binding,AMP-binding_C
196_Tamarindus#indica#TD_00070812-RA	4-coumarate--CoA ligase-like	ko:K22133	AMP-binding,AMP-binding_C
244_Tamarindus#indica#TD_00061671-RA	-	-	DBD_Tnp_Mut,MULE,SWIM
244_Tamarindus#indica#TD_00055024-RA	-	-	DBD_Tnp_Mut,MULE,SWIM
244_Tamarindus#indica#TD_00055298-RA	-	ko:K17086	DBD_Tnp_Mut,MULE,SWIM
244_Tamarindus#indica#TD_00057389-RA	source UniProtKB	-	DBD_Tnp_Mut,MULE,SWIM
244_Tamarindus#indica#TD_00048698-RA	-	-	MULE,SWIM
244_Tamarindus#indica#TD_00034703-RA	-	ko:K17086	DBD_Tnp_Mut,MULE,SWIM
244_Tamarindus#indica#TD_00036439-RA	-	-	MULE
244_Tamarindus#indica#TD_00018253-RA	-	ko:K17086	DBD_Tnp_Mut,MULE,SWIM
244_Tamarindus#indica#TD_00020696-RA	-	ko:K17086	DBD_Tnp_Mut,MULE,SWIM
244_Tamarindus#indica#TD_00009176-RA	MuDR family transposase	-	DBD_Tnp_Mut,MULE
244_Tamarindus#indica#TD_00011350-RA	-	ko:K17086	DBD_Tnp_Mut,MULE,SWIM
244_Tamarindus#indica#TD_00013108-RA	-	ko:K17086	DBD_Tnp_Mut,MULE,SWIM
244_Tamarindus#indica#TD_00013109-RA	-	-	DBD_Tnp_Mut,MULE,SWIM
244_Tamarindus#indica#TD_00013969-RA	-	ko:K17086	DBD_Tnp_Mut,MULE,SWIM
244_Tamarindus#indica#TD_00003748-RA	-	ko:K17086	DBD_Tnp_Mut,MULE,SWIM
244_Tamarindus#indica#TD_00005977-RA	-	ko:K17086	DBD_Tnp_Mut,MULE,SWIM
244_Tamarindus#indica#TD_00006908-RA	-	ko:K17086	DBD_Tnp_Mut,MULE,SWIM
267_Tamarindus#indica#TD_00057136-RA	Zinc finger MYM-type protein	-	DUF4371,Dimer_Tnp_hAT
267_Tamarindus#indica#TD_00025718-RA	Zinc finger MYM-type protein	-	DUF4371
267_Tamarindus#indica#TD_00051504-RA	Zinc finger MYM-type protein	-	DUF4371,Dimer_Tnp_hAT
267_Tamarindus#indica#TD_00051503-RA	hAT family C-terminal dimerisation region	-	Dimer_Tnp_hAT
267_Tamarindus#indica#TD_00051511-RA	hAT family C-terminal dimerisation region	-	Dimer_Tnp_hAT
267_Tamarindus#indica#TD_00051519-RA	hAT family C-terminal dimerisation region	-	Dimer_Tnp_hAT
267_Tamarindus#indica#TD_00035634-RA	Zinc finger MYM-type protein 1-like	-	DUF4371,Dimer_Tnp_hAT
267_Tamarindus#indica#TD_00035633-RA	Zinc finger MYM-type protein 1-like	-	DUF4371,Dimer_Tnp_hAT
267_Tamarindus#indica#TD_00029451-RA	Zinc finger MYM-type protein 1-like	-	DUF4371,Dimer_Tnp_hAT
267_Tamarindus#indica#TD_00029545-RA	Zinc finger MYM-type protein	-	DUF4371,Dimer_Tnp_hAT
267_Tamarindus#indica#TD_00018673-RA	52 kDa repressor of the inhibitor of the protein kinase-like	-	DUF4371,Dimer_Tnp_hAT
267_Tamarindus#indica#TD_00019269-RA	Zinc finger MYM-type protein 1-like	-	DUF4371,Dimer_Tnp_hAT
267_Tamarindus#indica#TD_00002153-RA	Zinc finger MYM-type protein	-	DUF4371,Dimer_Tnp_hAT
267_Tamarindus#indica#TD_00002258-RA	Zinc finger MYM-type protein	-	DUF4371,Dimer_Tnp_hAT
267_Tamarindus#indica#TD_00071970-RA	Zinc finger MYM-type protein	-	DUF4371,Dimer_Tnp_hAT
267_Tamarindus#indica#TD_00072453-RA	ZnF_TTF	-	DUF4371,Dimer_Tnp_hAT
267_Tamarindus#indica#TD_00072419-RA	ZnF_TTF	-	DUF4371,Dimer_Tnp_hAT
278_Tamarindus#indica#TD_00059502-RA	Belongs to the terpene cyclase mutase family	ko:K20659	SQHop_cyclase_C,SQHop_cyclase_N
278_Tamarindus#indica#TD_00059514-RA	Belongs to the terpene cyclase mutase family	ko:K01853,ko:K15812	Prenyltrans,SQHop_cyclase_C,SQHop_cyclase_N
278_Tamarindus#indica#TD_00051400-RA	Belongs to the terpene cyclase mutase family	ko:K20659	SQHop_cyclase_C,SQHop_cyclase_N
278_Tamarindus#indica#TD_00046902-RA	Belongs to the terpene cyclase mutase family	ko:K15813,ko:K20658,ko:K21928	SQHop_cyclase_C,SQHop_cyclase_N
278_Tamarindus#indica#TD_00046923-RA	Belongs to the terpene cyclase mutase family	ko:K15813,ko:K15815,ko:K15816,ko:K15822,ko:K16208	SQHop_cyclase_C,SQHop_cyclase_N
278_Tamarindus#indica#TD_00046924-RA	Belongs to the terpene cyclase mutase family	ko:K15813,ko:K20658,ko:K21928	SQHop_cyclase_C,SQHop_cyclase_N
278_Tamarindus#indica#TD_00046962-RA	Belongs to the terpene cyclase mutase family	ko:K15813,ko:K20658,ko:K21928	SQHop_cyclase_C,SQHop_cyclase_N
278_Tamarindus#indica#TD_00046965-RA	Belongs to the terpene cyclase mutase family	ko:K15813,ko:K20658,ko:K21928	SQHop_cyclase_C,SQHop_cyclase_N
278_Tamarindus#indica#TD_00046972-RA	Belongs to the terpene cyclase mutase family	ko:K15813,ko:K20658,ko:K21928	SQHop_cyclase_C,SQHop_cyclase_N
278_Tamarindus#indica#TD_00046984-RA	Belongs to the terpene cyclase mutase family	ko:K20659	SQHop_cyclase_C,SQHop_cyclase_N
278_Tamarindus#indica#TD_00046985-RA	Belongs to the terpene cyclase mutase family	ko:K15813,ko:K20658,ko:K21928	SQHop_cyclase_C,SQHop_cyclase_N
278_Tamarindus#indica#TD_00046994-RA	Belongs to the terpene cyclase mutase family	ko:K15813,ko:K20658,ko:K21928	SQHop_cyclase_C,SQHop_cyclase_N
278_Tamarindus#indica#TD_00046996-RA	Belongs to the terpene cyclase mutase family	ko:K15813,ko:K20658,ko:K21928	SQHop_cyclase_C,SQHop_cyclase_N
278_Tamarindus#indica#TD_00047009-RA	Belongs to the terpene cyclase mutase family	ko:K15813	SQHop_cyclase_C,SQHop_cyclase_N
278_Tamarindus#indica#TD_00047008-RA	Belongs to the terpene cyclase mutase family	ko:K15813,ko:K20658,ko:K21928	SQHop_cyclase_C,SQHop_cyclase_N
278_Tamarindus#indica#TD_00047533-RA	Belongs to the terpene cyclase mutase family	ko:K15813,ko:K15815,ko:K15816,ko:K15822,ko:K16208	SQHop_cyclase_C,SQHop_cyclase_N
278_Tamarindus#indica#TD_00047535-RA	Belongs to the terpene cyclase mutase family	ko:K15813,ko:K20658,ko:K21928	SQHop_cyclase_C,SQHop_cyclase_N
278_Tamarindus#indica#TD_00047536-RA	Belongs to the terpene cyclase mutase family	ko:K15813,ko:K20658,ko:K21928	SQHop_cyclase_C,SQHop_cyclase_N
278_Tamarindus#indica#TD_00047539-RA	Belongs to the terpene cyclase mutase family	ko:K15813,ko:K15815,ko:K15816,ko:K15822,ko:K16208	SQHop_cyclase_C,SQHop_cyclase_N
278_Tamarindus#indica#TD_00047602-RA	Belongs to the terpene cyclase mutase family	ko:K15813,ko:K20658,ko:K21928	SQHop_cyclase_C,SQHop_cyclase_N
278_Tamarindus#indica#TD_00047619-RA	Belongs to the terpene cyclase mutase family	ko:K15813,ko:K20658,ko:K21928	SQHop_cyclase_C,SQHop_cyclase_N
278_Tamarindus#indica#TD_00047612-RA	Belongs to the terpene cyclase mutase family	ko:K15813	SQHop_cyclase_C,SQHop_cyclase_N
278_Tamarindus#indica#TD_00047613-RA	oxidosqualene cyclase activity	-	-
278_Tamarindus#indica#TD_00047643-RA	Belongs to the terpene cyclase mutase family	ko:K15813,ko:K20658,ko:K21928	SQHop_cyclase_C,SQHop_cyclase_N
278_Tamarindus#indica#TD_00047645-RA	Belongs to the terpene cyclase mutase family	ko:K15813,ko:K20658,ko:K21928	SQHop_cyclase_C,SQHop_cyclase_N
278_Tamarindus#indica#TD_00047638-RA	oxidosqualene cyclase activity	-	-
278_Tamarindus#indica#TD_00017551-RA	Belongs to the terpene cyclase mutase family	ko:K15813,ko:K21928	SQHop_cyclase_C,SQHop_cyclase_N
278_Tamarindus#indica#TD_00011171-RA	Belongs to the terpene cyclase mutase family	ko:K20659	SQHop_cyclase_C,SQHop_cyclase_N
278_Tamarindus#indica#TD_00015292-RA	Belongs to the terpene cyclase mutase family	ko:K01853	SQHop_cyclase_C,SQHop_cyclase_N
278_Tamarindus#indica#TD_00015296-RA	Belongs to the terpene cyclase mutase family	ko:K01853	SQHop_cyclase_C,SQHop_cyclase_N
278_Tamarindus#indica#TD_00015297-RA	Belongs to the terpene cyclase mutase family	ko:K01852,ko:K01853	SQHop_cyclase_C,SQHop_cyclase_N
278_Tamarindus#indica#TD_00069078-RA	Belongs to the terpene cyclase mutase family	ko:K15813,ko:K20658,ko:K21928	SQHop_cyclase_C,SQHop_cyclase_N
278_Tamarindus#indica#TD_00069081-RA	Belongs to the terpene cyclase mutase family	ko:K15813,ko:K20658,ko:K21928	SQHop_cyclase_C,SQHop_cyclase_N
278_Tamarindus#indica#TD_00068644-RA	Belongs to the terpene cyclase mutase family	ko:K15813,ko:K20658,ko:K21928	SQHop_cyclase_C,SQHop_cyclase_N
278_Tamarindus#indica#TD_00068647-RA	Belongs to the terpene cyclase mutase family	ko:K15813,ko:K20658,ko:K21928	SQHop_cyclase_C,SQHop_cyclase_N
314_Tamarindus#indica#TD_00062112-RA	Cytokinin-activating enzyme working in the direct activation pathway. Phosphoribohydrolase that converts inactive cytokinin nucleotides to the biologically active free-base forms	-	Lysine_decarbox
314_Tamarindus#indica#TD_00062575-RA	Cytokinin-activating enzyme working in the direct activation pathway. Phosphoribohydrolase that converts inactive cytokinin nucleotides to the biologically active free-base forms	-	Lysine_decarbox
314_Tamarindus#indica#TD_00054867-RA	Cytokinin-activating enzyme working in the direct activation pathway. Phosphoribohydrolase that converts inactive cytokinin nucleotides to the biologically active free-base forms	-	Lysine_decarbox
314_Tamarindus#indica#TD_00055017-RA	Cytokinin-activating enzyme working in the direct activation pathway. Phosphoribohydrolase that converts inactive cytokinin nucleotides to the biologically active free-base forms	-	Lysine_decarbox
314_Tamarindus#indica#TD_00055376-RA	Cytokinin-activating enzyme working in the direct activation pathway. Phosphoribohydrolase that converts inactive cytokinin nucleotides to the biologically active free-base forms	-	Lysine_decarbox
314_Tamarindus#indica#TD_00055493-RA	Cytokinin-activating enzyme working in the direct activation pathway. Phosphoribohydrolase that converts inactive cytokinin nucleotides to the biologically active free-base forms	-	Lysine_decarbox
314_Tamarindus#indica#TD_00057921-RA	Cytokinin-activating enzyme working in the direct activation pathway. Phosphoribohydrolase that converts inactive cytokinin nucleotides to the biologically active free-base forms	-	Lysine_decarbox
314_Tamarindus#indica#TD_00023933-RA	Cytokinin-activating enzyme working in the direct activation pathway. Phosphoribohydrolase that converts inactive cytokinin nucleotides to the biologically active free-base forms	-	Lysine_decarbox
314_Tamarindus#indica#TD_00024099-RA	-	-	DUF659,Dimer_Tnp_hAT,zf-BED
314_Tamarindus#indica#TD_00024233-RA	Cytokinin-activating enzyme working in the direct activation pathway. Phosphoribohydrolase that converts inactive cytokinin nucleotides to the biologically active free-base forms	-	Lysine_decarbox
314_Tamarindus#indica#TD_00064796-RA	Cytokinin-activating enzyme working in the direct activation pathway. Phosphoribohydrolase that converts inactive cytokinin nucleotides to the biologically active free-base forms	-	Lysine_decarbox
314_Tamarindus#indica#TD_00065137-RA	Cytokinin-activating enzyme working in the direct activation pathway. Phosphoribohydrolase that converts inactive cytokinin nucleotides to the biologically active free-base forms	-	Lysine_decarbox
314_Tamarindus#indica#TD_00065210-RA	Cytokinin riboside 5'-monophosphate phosphoribohydrolase	-	Lysine_decarbox
314_Tamarindus#indica#TD_00065470-RA	Cytokinin-activating enzyme working in the direct activation pathway. Phosphoribohydrolase that converts inactive cytokinin nucleotides to the biologically active free-base forms	-	Lysine_decarbox
314_Tamarindus#indica#TD_00053482-RA	Cytokinin-activating enzyme working in the direct activation pathway. Phosphoribohydrolase that converts inactive cytokinin nucleotides to the biologically active free-base forms	-	Lysine_decarbox
314_Tamarindus#indica#TD_00053803-RA	Cytokinin-activating enzyme working in the direct activation pathway. Phosphoribohydrolase that converts inactive cytokinin nucleotides to the biologically active free-base forms	-	Lysine_decarbox
314_Tamarindus#indica#TD_00054558-RA	Cytokinin-activating enzyme working in the direct activation pathway. Phosphoribohydrolase that converts inactive cytokinin nucleotides to the biologically active free-base forms	-	Lysine_decarbox
314_Tamarindus#indica#TD_00039418-RA	Cytokinin-activating enzyme working in the direct activation pathway. Phosphoribohydrolase that converts inactive cytokinin nucleotides to the biologically active free-base forms	-	Lysine_decarbox
314_Tamarindus#indica#TD_00040064-RA	Cytokinin-activating enzyme working in the direct activation pathway. Phosphoribohydrolase that converts inactive cytokinin nucleotides to the biologically active free-base forms	-	Lysine_decarbox
314_Tamarindus#indica#TD_00041322-RA	Cytokinin-activating enzyme working in the direct activation pathway. Phosphoribohydrolase that converts inactive cytokinin nucleotides to the biologically active free-base forms	-	Lysine_decarbox
314_Tamarindus#indica#TD_00042101-RA	Cytokinin-activating enzyme working in the direct activation pathway. Phosphoribohydrolase that converts inactive cytokinin nucleotides to the biologically active free-base forms	-	Lysine_decarbox
314_Tamarindus#indica#TD_00042174-RA	Cytokinin-activating enzyme working in the direct activation pathway. Phosphoribohydrolase that converts inactive cytokinin nucleotides to the biologically active free-base forms	-	Lysine_decarbox
314_Tamarindus#indica#TD_00044567-RA	Cytokinin-activating enzyme working in the direct activation pathway. Phosphoribohydrolase that converts inactive cytokinin nucleotides to the biologically active free-base forms	-	Lysine_decarbox
314_Tamarindus#indica#TD_00044664-RA	Cytokinin-activating enzyme working in the direct activation pathway. Phosphoribohydrolase that converts inactive cytokinin nucleotides to the biologically active free-base forms	-	Lysine_decarbox
314_Tamarindus#indica#TD_00045110-RA	Cytokinin-activating enzyme working in the direct activation pathway. Phosphoribohydrolase that converts inactive cytokinin nucleotides to the biologically active free-base forms	-	Lysine_decarbox
314_Tamarindus#indica#TD_00034610-RA	Cytokinin-activating enzyme working in the direct activation pathway. Phosphoribohydrolase that converts inactive cytokinin nucleotides to the biologically active free-base forms	-	Lysine_decarbox
314_Tamarindus#indica#TD_00034845-RA	Cytokinin-activating enzyme working in the direct activation pathway. Phosphoribohydrolase that converts inactive cytokinin nucleotides to the biologically active free-base forms	-	Lysine_decarbox
314_Tamarindus#indica#TD_00036450-RA	Cytokinin-activating enzyme working in the direct activation pathway. Phosphoribohydrolase that converts inactive cytokinin nucleotides to the biologically active free-base forms	-	Lysine_decarbox
314_Tamarindus#indica#TD_00036836-RA	Cytokinin-activating enzyme working in the direct activation pathway. Phosphoribohydrolase that converts inactive cytokinin nucleotides to the biologically active free-base forms	-	Lysine_decarbox
314_Tamarindus#indica#TD_00037252-RA	Cytokinin-activating enzyme working in the direct activation pathway. Phosphoribohydrolase that converts inactive cytokinin nucleotides to the biologically active free-base forms	-	Lysine_decarbox
314_Tamarindus#indica#TD_00037354-RA	Cytokinin-activating enzyme working in the direct activation pathway. Phosphoribohydrolase that converts inactive cytokinin nucleotides to the biologically active free-base forms	-	Lysine_decarbox
314_Tamarindus#indica#TD_00037850-RA	Cytokinin-activating enzyme working in the direct activation pathway. Phosphoribohydrolase that converts inactive cytokinin nucleotides to the biologically active free-base forms	-	Lysine_decarbox
314_Tamarindus#indica#TD_00038181-RA	Possible lysine decarboxylase	ko:K06966	Lysine_decarbox
314_Tamarindus#indica#TD_00028740-RA	Cytokinin-activating enzyme working in the direct activation pathway. Phosphoribohydrolase that converts inactive cytokinin nucleotides to the biologically active free-base forms	-	Lysine_decarbox
314_Tamarindus#indica#TD_00030008-RA	Cytokinin-activating enzyme working in the direct activation pathway. Phosphoribohydrolase that converts inactive cytokinin nucleotides to the biologically active free-base forms	-	Lysine_decarbox
314_Tamarindus#indica#TD_00030620-RA	Cytokinin-activating enzyme working in the direct activation pathway. Phosphoribohydrolase that converts inactive cytokinin nucleotides to the biologically active free-base forms	-	Lysine_decarbox
314_Tamarindus#indica#TD_00031000-RA	Reverse transcriptase (RNA-dependent DNA polymerase)	-	RVT_2
314_Tamarindus#indica#TD_00032515-RA	Cytokinin-activating enzyme working in the direct activation pathway. Phosphoribohydrolase that converts inactive cytokinin nucleotides to the biologically active free-base forms	-	Lysine_decarbox
314_Tamarindus#indica#TD_00032824-RA	Cytokinin-activating enzyme working in the direct activation pathway. Phosphoribohydrolase that converts inactive cytokinin nucleotides to the biologically active free-base forms	-	Lysine_decarbox
314_Tamarindus#indica#TD_00032998-RA	Cytokinin-activating enzyme working in the direct activation pathway. Phosphoribohydrolase that converts inactive cytokinin nucleotides to the biologically active free-base forms	-	Lysine_decarbox
314_Tamarindus#indica#TD_00033757-RA	Cytokinin-activating enzyme working in the direct activation pathway. Phosphoribohydrolase that converts inactive cytokinin nucleotides to the biologically active free-base forms	-	Lysine_decarbox
314_Tamarindus#indica#TD_00016287-RA	Cytokinin-activating enzyme working in the direct activation pathway. Phosphoribohydrolase that converts inactive cytokinin nucleotides to the biologically active free-base forms	-	Lysine_decarbox
314_Tamarindus#indica#TD_00018915-RA	Cytokinin-activating enzyme working in the direct activation pathway. Phosphoribohydrolase that converts inactive cytokinin nucleotides to the biologically active free-base forms	-	Lysine_decarbox
314_Tamarindus#indica#TD_00019765-RA	Cytokinin-activating enzyme working in the direct activation pathway. Phosphoribohydrolase that converts inactive cytokinin nucleotides to the biologically active free-base forms	-	Lysine_decarbox
314_Tamarindus#indica#TD_00019976-RA	Cytokinin-activating enzyme working in the direct activation pathway. Phosphoribohydrolase that converts inactive cytokinin nucleotides to the biologically active free-base forms	-	Lysine_decarbox
314_Tamarindus#indica#TD_00020151-RA	Cytokinin-activating enzyme working in the direct activation pathway. Phosphoribohydrolase that converts inactive cytokinin nucleotides to the biologically active free-base forms	-	Lysine_decarbox
314_Tamarindus#indica#TD_00022051-RA	Cytokinin-activating enzyme working in the direct activation pathway. Phosphoribohydrolase that converts inactive cytokinin nucleotides to the biologically active free-base forms	-	Lysine_decarbox
314_Tamarindus#indica#TD_00008348-RA	Cytokinin-activating enzyme working in the direct activation pathway. Phosphoribohydrolase that converts inactive cytokinin nucleotides to the biologically active free-base forms	-	Lysine_decarbox
314_Tamarindus#indica#TD_00008923-RA	Cytokinin-activating enzyme working in the direct activation pathway. Phosphoribohydrolase that converts inactive cytokinin nucleotides to the biologically active free-base forms	-	Lysine_decarbox
314_Tamarindus#indica#TD_00009302-RA	Cytokinin-activating enzyme working in the direct activation pathway. Phosphoribohydrolase that converts inactive cytokinin nucleotides to the biologically active free-base forms	-	Lysine_decarbox
314_Tamarindus#indica#TD_00009971-RA	Belongs to the LOG family	ko:K06966	Lysine_decarbox
314_Tamarindus#indica#TD_00010752-RA	Cytokinin-activating enzyme working in the direct activation pathway. Phosphoribohydrolase that converts inactive cytokinin nucleotides to the biologically active free-base forms	-	Lysine_decarbox
314_Tamarindus#indica#TD_00011525-RA	Cytokinin-activating enzyme working in the direct activation pathway. Phosphoribohydrolase that converts inactive cytokinin nucleotides to the biologically active free-base forms	-	Lysine_decarbox
314_Tamarindus#indica#TD_00013710-RA	Cytokinin-activating enzyme working in the direct activation pathway. Phosphoribohydrolase that converts inactive cytokinin nucleotides to the biologically active free-base forms	-	Lysine_decarbox
314_Tamarindus#indica#TD_00014182-RA	Cytokinin-activating enzyme working in the direct activation pathway. Phosphoribohydrolase that converts inactive cytokinin nucleotides to the biologically active free-base forms	-	Lysine_decarbox
314_Tamarindus#indica#TD_00014344-RA	Cytokinin-activating enzyme working in the direct activation pathway. Phosphoribohydrolase that converts inactive cytokinin nucleotides to the biologically active free-base forms	-	Lysine_decarbox
314_Tamarindus#indica#TD_00001929-RA	Cytokinin-activating enzyme working in the direct activation pathway. Phosphoribohydrolase that converts inactive cytokinin nucleotides to the biologically active free-base forms	-	Lysine_decarbox
314_Tamarindus#indica#TD_00002377-RA	Belongs to the LOG family	ko:K06966	Lysine_decarbox
314_Tamarindus#indica#TD_00003967-RA	Cytokinin riboside 5'-monophosphate phosphoribohydrolase	-	Lysine_decarbox
314_Tamarindus#indica#TD_00004047-RA	Belongs to the LOG family	ko:K06966	Lysine_decarbox
314_Tamarindus#indica#TD_00004393-RA	Cytokinin-activating enzyme working in the direct activation pathway. Phosphoribohydrolase that converts inactive cytokinin nucleotides to the biologically active free-base forms	-	Lysine_decarbox
314_Tamarindus#indica#TD_00004638-RA	Belongs to the LOG family	ko:K06966	Lysine_decarbox
314_Tamarindus#indica#TD_00004766-RA	Cytokinin-activating enzyme working in the direct activation pathway. Phosphoribohydrolase that converts inactive cytokinin nucleotides to the biologically active free-base forms	-	Lysine_decarbox
314_Tamarindus#indica#TD_00068940-RA	Cytokinin-activating enzyme working in the direct activation pathway. Phosphoribohydrolase that converts inactive cytokinin nucleotides to the biologically active free-base forms	-	Lysine_decarbox
314_Tamarindus#indica#TD_00068995-RA	Cytokinin-activating enzyme working in the direct activation pathway. Phosphoribohydrolase that converts inactive cytokinin nucleotides to the biologically active free-base forms	-	Lysine_decarbox
314_Tamarindus#indica#TD_00072940-RA	Cytokinin-activating enzyme working in the direct activation pathway. Phosphoribohydrolase that converts inactive cytokinin nucleotides to the biologically active free-base forms	-	Lysine_decarbox
314_Tamarindus#indica#TD_00072301-RA	Cytokinin-activating enzyme working in the direct activation pathway. Phosphoribohydrolase that converts inactive cytokinin nucleotides to the biologically active free-base forms	-	Lysine_decarbox
314_Tamarindus#indica#TD_00073549-RA	Cytokinin-activating enzyme working in the direct activation pathway. Phosphoribohydrolase that converts inactive cytokinin nucleotides to the biologically active free-base forms	-	Lysine_decarbox
314_Tamarindus#indica#TD_00071717-RA	Belongs to the LOG family	ko:K06966	Lysine_decarbox
314_Tamarindus#indica#TD_00073562-RA	Cytokinin-activating enzyme working in the direct activation pathway. Phosphoribohydrolase that converts inactive cytokinin nucleotides to the biologically active free-base forms	-	Lysine_decarbox
314_Tamarindus#indica#TD_00068504-RA	Cytokinin-activating enzyme working in the direct activation pathway. Phosphoribohydrolase that converts inactive cytokinin nucleotides to the biologically active free-base forms	-	Lysine_decarbox
314_Tamarindus#indica#TD_00068561-RA	Cytokinin-activating enzyme working in the direct activation pathway. Phosphoribohydrolase that converts inactive cytokinin nucleotides to the biologically active free-base forms	-	Lysine_decarbox
314_Tamarindus#indica#TD_00071267-RA	Belongs to the LOG family	ko:K06966	Lysine_decarbox
314_Tamarindus#indica#TD_00073543-RA	Cytokinin-activating enzyme working in the direct activation pathway. Phosphoribohydrolase that converts inactive cytokinin nucleotides to the biologically active free-base forms	-	Lysine_decarbox
314_Tamarindus#indica#TD_00071787-RA	Cytokinin-activating enzyme working in the direct activation pathway. Phosphoribohydrolase that converts inactive cytokinin nucleotides to the biologically active free-base forms	-	Lysine_decarbox
314_Tamarindus#indica#TD_00073303-RA	Cytokinin-activating enzyme working in the direct activation pathway. Phosphoribohydrolase that converts inactive cytokinin nucleotides to the biologically active free-base forms	-	Lysine_decarbox
327_Tamarindus#indica#TD_00055853-RA	lipolytic acyl hydrolase (LAH)	-	Patatin
327_Tamarindus#indica#TD_00044820-RA	Lipolytic acyl hydrolase (LAH)	-	Patatin
327_Tamarindus#indica#TD_00037562-RA	lipolytic acyl hydrolase (LAH)	-	Patatin
327_Tamarindus#indica#TD_00037909-RA	lipolytic acyl hydrolase (LAH)	-	Patatin
327_Tamarindus#indica#TD_00010551-RA	lipolytic acyl hydrolase (LAH)	-	Patatin
327_Tamarindus#indica#TD_00010560-RA	Lipolytic acyl hydrolase (LAH)	-	Patatin
327_Tamarindus#indica#TD_00010567-RA	Lipolytic acyl hydrolase (LAH)	-	Patatin
327_Tamarindus#indica#TD_00010566-RA	lipolytic acyl hydrolase (LAH)	-	Patatin
327_Tamarindus#indica#TD_00010589-RA	Lipolytic acyl hydrolase (LAH)	-	Patatin
327_Tamarindus#indica#TD_00010596-RA	Lipolytic acyl hydrolase (LAH)	-	Patatin
327_Tamarindus#indica#TD_00010605-RA	Lipolytic acyl hydrolase (LAH)	-	Patatin
327_Tamarindus#indica#TD_00010609-RA	Lipolytic acyl hydrolase (LAH)	-	Patatin
327_Tamarindus#indica#TD_00010611-RA	Lipolytic acyl hydrolase (LAH)	-	Patatin
327_Tamarindus#indica#TD_00010617-RA	Lipolytic acyl hydrolase (LAH)	-	Patatin
327_Tamarindus#indica#TD_00010633-RA	Lipolytic acyl hydrolase (LAH)	-	Patatin
327_Tamarindus#indica#TD_00010636-RA	Lipolytic acyl hydrolase (LAH)	-	Patatin
327_Tamarindus#indica#TD_00010643-RA	Lipolytic acyl hydrolase (LAH)	-	Patatin
327_Tamarindus#indica#TD_00010653-RA	Lipolytic acyl hydrolase (LAH)	-	Patatin
327_Tamarindus#indica#TD_00010658-RA	Lipolytic acyl hydrolase (LAH)	-	Patatin
327_Tamarindus#indica#TD_00010666-RA	Lipolytic acyl hydrolase (LAH)	-	Patatin
327_Tamarindus#indica#TD_00010680-RA	Lipolytic acyl hydrolase (LAH)	-	Patatin
327_Tamarindus#indica#TD_00010689-RA	Lipolytic acyl hydrolase (LAH)	-	Patatin
327_Tamarindus#indica#TD_00010696-RA	Lipolytic acyl hydrolase (LAH)	-	Patatin
327_Tamarindus#indica#TD_00010698-RA	Lipolytic acyl hydrolase (LAH)	-	Patatin
327_Tamarindus#indica#TD_00013913-RA	lipolytic acyl hydrolase (LAH)	-	Patatin
327_Tamarindus#indica#TD_00013916-RA	Lipolytic acyl hydrolase (LAH)	-	Patatin
327_Tamarindus#indica#TD_00001234-RA	Lipolytic acyl hydrolase (LAH)	-	Patatin
327_Tamarindus#indica#TD_00007666-RA	lipolytic acyl hydrolase (LAH)	-	Patatin
327_Tamarindus#indica#TD_00073491-RA	lipolytic acyl hydrolase (LAH)	-	Patatin
362_Tamarindus#indica#TD_00060175-RA	ankyrin repeat-containing protein	ko:K15502,ko:K15503,ko:K19626	Ank,Ank_2,Ank_4,PGG
362_Tamarindus#indica#TD_00061055-RA	Ankyrin repeats (many copies)	ko:K15502,ko:K15503	Ank,Ank_2,Ank_4,PGG
362_Tamarindus#indica#TD_00061056-RA	Ankyrin repeats (many copies)	ko:K15502,ko:K15503,ko:K19626	Ank,Ank_2,Ank_4,PGG
362_Tamarindus#indica#TD_00062548-RA	Ankyrin repeats (many copies)	ko:K15502,ko:K15503,ko:K19626	Ank,Ank_2,Ank_4,PGG
362_Tamarindus#indica#TD_00062579-RA	Ankyrin repeats (many copies)	ko:K15502,ko:K15503	Ank,Ank_2,Ank_4,PGG
362_Tamarindus#indica#TD_00062589-RA	Ankyrin repeats (many copies)	ko:K15502,ko:K15503,ko:K19626	Ank,Ank_2,Ank_4,PGG
362_Tamarindus#indica#TD_00062590-RA	Ankyrin repeats (many copies)	ko:K15502,ko:K15503,ko:K19626	Ank,Ank_2,Ank_4,PGG
362_Tamarindus#indica#TD_00062592-RA	Ankyrin repeats (many copies)	ko:K15502,ko:K15503,ko:K19626	Ank,Ank_2,Ank_4,PGG
362_Tamarindus#indica#TD_00062640-RA	Ankyrin repeats (many copies)	ko:K15502,ko:K15503,ko:K19626	Ank,Ank_2,Ank_4,PGG
362_Tamarindus#indica#TD_00062957-RA	ankyrin repeat-containing protein	ko:K15502,ko:K15503,ko:K19626	Ank,Ank_2,Ank_4,PGG
362_Tamarindus#indica#TD_00027050-RA	ankyrin repeat-containing protein	ko:K15502,ko:K15503	Ank,Ank_2,Ank_3,Ank_4,Ank_5,PGG
362_Tamarindus#indica#TD_00046438-RA	Ankyrin repeats (many copies)	ko:K15502,ko:K15503,ko:K19626	Ank,Ank_2,Ank_4,PGG
362_Tamarindus#indica#TD_00037927-RA	Ankyrin repeats (many copies)	ko:K15502,ko:K15503,ko:K19626	Ank,Ank_2,Ank_4,PGG
362_Tamarindus#indica#TD_00031204-RA	ankyrin repeat-containing protein	ko:K15502,ko:K15503	Ank,Ank_2,Ank_3,Ank_4,Ank_5,PGG
362_Tamarindus#indica#TD_00031207-RA	ankyrin repeat-containing protein	ko:K15502,ko:K15503	Ank,Ank_2,Ank_3,Ank_4,Ank_5,PGG
362_Tamarindus#indica#TD_00031445-RA	ankyrin repeat-containing protein	-	Ank,Ank_2,Ank_4,Ank_5,PGG
362_Tamarindus#indica#TD_00018709-RA	ankyrin repeat-containing protein	ko:K15502,ko:K15503	Ank,Ank_2,Ank_4,Ank_5,PGG
362_Tamarindus#indica#TD_00018718-RA	ankyrin repeat-containing protein	ko:K15502,ko:K15503	Ank,Ank_2,Ank_4,Ank_5,PGG
362_Tamarindus#indica#TD_00018720-RA	ankyrin repeat-containing protein	ko:K15502,ko:K15503	Ank,Ank_2,Ank_4,Ank_5,PGG
362_Tamarindus#indica#TD_00018733-RA	ankyrin repeat-containing protein	ko:K15502,ko:K15503	Ank,Ank_2,Ank_4,Ank_5,PGG
362_Tamarindus#indica#TD_00018740-RA	ankyrin repeat-containing protein	ko:K15502,ko:K15503	Ank,Ank_2,Ank_3,Ank_4,Ank_5,PGG
362_Tamarindus#indica#TD_00018948-RA	ankyrin repeat-containing protein	ko:K15502,ko:K15503	Ank,Ank_2,Ank_4,Ank_5,PGG
362_Tamarindus#indica#TD_00018953-RA	ankyrin repeat-containing protein	ko:K15502,ko:K15503	Ank,Ank_2,Ank_3,Ank_4,Ank_5,PGG
362_Tamarindus#indica#TD_00069584-RA	Reverse transcriptase (RNA-dependent DNA polymerase)	-	RVT_2
362_Tamarindus#indica#TD_00069597-RA	Ankyrin repeats (many copies)	ko:K15502,ko:K15503,ko:K19626	Ank,Ank_2,Ank_4,PGG
362_Tamarindus#indica#TD_00069961-RA	Reverse transcriptase (RNA-dependent DNA polymerase)	-	RVT_2
362_Tamarindus#indica#TD_00069974-RA	Ankyrin repeats (many copies)	ko:K15502,ko:K15503,ko:K19626	Ank,Ank_2,Ank_4,PGG
757_Tamarindus#indica#TD_00060656-RA	Domain of unknown function (DUF4371)	-	DUF4371,Dimer_Tnp_hAT
757_Tamarindus#indica#TD_00062365-RA	Zinc finger MYM-type protein	-	DUF4371,Dimer_Tnp_hAT
757_Tamarindus#indica#TD_00055762-RA	Zinc finger MYM-type protein 1-like	-	DUF4371,Dimer_Tnp_hAT
757_Tamarindus#indica#TD_00057027-RA	Zinc finger MYM-type protein	-	DUF4371,Dimer_Tnp_hAT
757_Tamarindus#indica#TD_00027231-RA	-	-	-
757_Tamarindus#indica#TD_00027302-RA	Domain of unknown function (DUF4371)	-	DUF4371,Dimer_Tnp_hAT
757_Tamarindus#indica#TD_00027319-RA	Domain of unknown function (DUF4371)	-	-
757_Tamarindus#indica#TD_00027675-RA	Zinc finger MYM-type protein	-	DUF4371,Dimer_Tnp_hAT
757_Tamarindus#indica#TD_00052461-RA	Zinc finger MYM-type protein	-	DUF4371,Dimer_Tnp_hAT
757_Tamarindus#indica#TD_00053928-RA	-	-	-
757_Tamarindus#indica#TD_00046492-RA	Zinc finger MYM-type protein	-	DUF4371,Dimer_Tnp_hAT
757_Tamarindus#indica#TD_00048961-RA	Zinc finger MYM-type protein 1-like	-	DUF4371,Dimer_Tnp_hAT
757_Tamarindus#indica#TD_00037780-RA	Domain of unknown function (DUF4371)	-	DUF4371,Dimer_Tnp_hAT
757_Tamarindus#indica#TD_00029157-RA	-	-	-
757_Tamarindus#indica#TD_00029790-RA	Zinc finger MYM-type protein 1-like	-	DUF4371,Dimer_Tnp_hAT
757_Tamarindus#indica#TD_00029805-RA	Zinc finger MYM-type protein	-	DUF4371,Dimer_Tnp_hAT
757_Tamarindus#indica#TD_00029804-RA	Zinc finger MYM-type protein 1-like	-	DUF4371,Dimer_Tnp_hAT
757_Tamarindus#indica#TD_00030060-RA	Zinc finger MYM-type protein 1-like	-	DUF4371,Dimer_Tnp_hAT
757_Tamarindus#indica#TD_00009720-RA	Domain of unknown function (DUF4371)	-	-
757_Tamarindus#indica#TD_00011177-RA	Zinc finger MYM-type protein	-	DUF4371,Dimer_Tnp_hAT
757_Tamarindus#indica#TD_00012619-RA	Zinc finger MYM-type protein	-	DUF4371,Dimer_Tnp_hAT
757_Tamarindus#indica#TD_00012620-RA	-	-	-
757_Tamarindus#indica#TD_00002544-RA	Zinc finger MYM-type protein	-	DUF4371,Dimer_Tnp_hAT
757_Tamarindus#indica#TD_00005159-RA	Zinc finger MYM-type protein	-	DUF4371,Dimer_Tnp_hAT
757_Tamarindus#indica#TD_00069564-RA	Zinc finger MYM-type protein	-	DUF4371,Dimer_Tnp_hAT
757_Tamarindus#indica#TD_00069941-RA	Zinc finger MYM-type protein	-	DUF4371,Dimer_Tnp_hAT
77_Tamarindus#indica#TD_00059679-RA	Catalyzes xyloglucan endohydrolysis (XEH) and or endotransglycosylation (XET). Cleaves and religates xyloglucan polymers, an essential constituent of the primary cell wall, and thereby participates in cell wall construction of growing tissues	ko:K08235	Glyco_hydro_16,XET_C
77_Tamarindus#indica#TD_00060628-RA	Catalyzes xyloglucan endohydrolysis (XEH) and or endotransglycosylation (XET). Cleaves and religates xyloglucan polymers, an essential constituent of the primary cell wall, and thereby participates in cell wall construction of growing tissues	ko:K08235	Glyco_hydro_16,XET_C
77_Tamarindus#indica#TD_00060959-RA	Catalyzes xyloglucan endohydrolysis (XEH) and or endotransglycosylation (XET). Cleaves and religates xyloglucan polymers, an essential constituent of the primary cell wall, and thereby participates in cell wall construction of growing tissues	ko:K08235	Glyco_hydro_16,XET_C
77_Tamarindus#indica#TD_00055057-RA	Catalyzes xyloglucan endohydrolysis (XEH) and or endotransglycosylation (XET). Cleaves and religates xyloglucan polymers, an essential constituent of the primary cell wall, and thereby participates in cell wall construction of growing tissues	ko:K08235,ko:K14504	Glyco_hydro_16,XET_C
77_Tamarindus#indica#TD_00057983-RA	Catalyzes xyloglucan endohydrolysis (XEH) and or endotransglycosylation (XET). Cleaves and religates xyloglucan polymers, an essential constituent of the primary cell wall, and thereby participates in cell wall construction of growing tissues	ko:K08235,ko:K14504	Glyco_hydro_16,XET_C
77_Tamarindus#indica#TD_00058126-RA	Catalyzes xyloglucan endohydrolysis (XEH) and or endotransglycosylation (XET). Cleaves and religates xyloglucan polymers, an essential constituent of the primary cell wall, and thereby participates in cell wall construction of growing tissues	ko:K08235,ko:K14504	Glyco_hydro_16,XET_C
77_Tamarindus#indica#TD_00058125-RA	Catalyzes xyloglucan endohydrolysis (XEH) and or endotransglycosylation (XET). Cleaves and religates xyloglucan polymers, an essential constituent of the primary cell wall, and thereby participates in cell wall construction of growing tissues	ko:K08235,ko:K14504	Glyco_hydro_16,XET_C
77_Tamarindus#indica#TD_00058128-RA	Catalyzes xyloglucan endohydrolysis (XEH) and or endotransglycosylation (XET). Cleaves and religates xyloglucan polymers, an essential constituent of the primary cell wall, and thereby participates in cell wall construction of growing tissues	ko:K08235,ko:K14504	Glyco_hydro_16,XET_C
77_Tamarindus#indica#TD_00058130-RA	Catalyzes xyloglucan endohydrolysis (XEH) and or endotransglycosylation (XET). Cleaves and religates xyloglucan polymers, an essential constituent of the primary cell wall, and thereby participates in cell wall construction of growing tissues	ko:K08235,ko:K14504	Glyco_hydro_16,XET_C
77_Tamarindus#indica#TD_00058132-RA	Catalyzes xyloglucan endohydrolysis (XEH) and or endotransglycosylation (XET). Cleaves and religates xyloglucan polymers, an essential constituent of the primary cell wall, and thereby participates in cell wall construction of growing tissues	ko:K08235,ko:K14504	Glyco_hydro_16,XET_C
77_Tamarindus#indica#TD_00023993-RA	Catalyzes xyloglucan endohydrolysis (XEH) and or endotransglycosylation (XET). Cleaves and religates xyloglucan polymers, an essential constituent of the primary cell wall, and thereby participates in cell wall construction of growing tissues	ko:K08235	Glyco_hydro_16,XET_C
77_Tamarindus#indica#TD_00024982-RA	Catalyzes xyloglucan endohydrolysis (XEH) and or endotransglycosylation (XET). Cleaves and religates xyloglucan polymers, an essential constituent of the primary cell wall, and thereby participates in cell wall construction of growing tissues	ko:K08235	Glyco_hydro_16,XET_C
77_Tamarindus#indica#TD_00027777-RA	Catalyzes xyloglucan endohydrolysis (XEH) and or endotransglycosylation (XET). Cleaves and religates xyloglucan polymers, an essential constituent of the primary cell wall, and thereby participates in cell wall construction of growing tissues	ko:K08235	Glyco_hydro_16,XET_C
77_Tamarindus#indica#TD_00066034-RA	Catalyzes xyloglucan endohydrolysis (XEH) and or endotransglycosylation (XET). Cleaves and religates xyloglucan polymers, an essential constituent of the primary cell wall, and thereby participates in cell wall construction of growing tissues	ko:K08235	Glyco_hydro_16,XET_C
77_Tamarindus#indica#TD_00066758-RA	Catalyzes xyloglucan endohydrolysis (XEH) and or endotransglycosylation (XET). Cleaves and religates xyloglucan polymers, an essential constituent of the primary cell wall, and thereby participates in cell wall construction of growing tissues	ko:K08235	Glyco_hydro_16,XET_C
77_Tamarindus#indica#TD_00067847-RA	Catalyzes xyloglucan endohydrolysis (XEH) and or endotransglycosylation (XET). Cleaves and religates xyloglucan polymers, an essential constituent of the primary cell wall, and thereby participates in cell wall construction of growing tissues	ko:K08235	Glyco_hydro_16,XET_C
77_Tamarindus#indica#TD_00067848-RA	Catalyzes xyloglucan endohydrolysis (XEH) and or endotransglycosylation (XET). Cleaves and religates xyloglucan polymers, an essential constituent of the primary cell wall, and thereby participates in cell wall construction of growing tissues	ko:K08235	Glyco_hydro_16,XET_C
77_Tamarindus#indica#TD_00068075-RA	Catalyzes xyloglucan endohydrolysis (XEH) and or endotransglycosylation (XET). Cleaves and religates xyloglucan polymers, an essential constituent of the primary cell wall, and thereby participates in cell wall construction of growing tissues	ko:K08235	Glyco_hydro_16,XET_C
77_Tamarindus#indica#TD_00052593-RA	Catalyzes xyloglucan endohydrolysis (XEH) and or endotransglycosylation (XET). Cleaves and religates xyloglucan polymers, an essential constituent of the primary cell wall, and thereby participates in cell wall construction of growing tissues	ko:K08235	Glyco_hydro_16,XET_C
77_Tamarindus#indica#TD_00039896-RA	Catalyzes xyloglucan endohydrolysis (XEH) and or endotransglycosylation (XET). Cleaves and religates xyloglucan polymers, an essential constituent of the primary cell wall, and thereby participates in cell wall construction of growing tissues	ko:K08235	Glyco_hydro_16,XET_C
77_Tamarindus#indica#TD_00040841-RA	Catalyzes xyloglucan endohydrolysis (XEH) and or endotransglycosylation (XET). Cleaves and religates xyloglucan polymers, an essential constituent of the primary cell wall, and thereby participates in cell wall construction of growing tissues	ko:K08235	Glyco_hydro_16,XET_C
77_Tamarindus#indica#TD_00042922-RA	Catalyzes xyloglucan endohydrolysis (XEH) and or endotransglycosylation (XET). Cleaves and religates xyloglucan polymers, an essential constituent of the primary cell wall, and thereby participates in cell wall construction of growing tissues	ko:K08235,ko:K14504	Glyco_hydro_16,XET_C
77_Tamarindus#indica#TD_00043045-RA	Catalyzes xyloglucan endohydrolysis (XEH) and or endotransglycosylation (XET). Cleaves and religates xyloglucan polymers, an essential constituent of the primary cell wall, and thereby participates in cell wall construction of growing tissues	ko:K08235,ko:K14504	Glyco_hydro_16,XET_C
77_Tamarindus#indica#TD_00043046-RA	Catalyzes xyloglucan endohydrolysis (XEH) and or endotransglycosylation (XET). Cleaves and religates xyloglucan polymers, an essential constituent of the primary cell wall, and thereby participates in cell wall construction of growing tissues	ko:K08235,ko:K14504	Glyco_hydro_16,XET_C
77_Tamarindus#indica#TD_00043041-RA	Catalyzes xyloglucan endohydrolysis (XEH) and or endotransglycosylation (XET). Cleaves and religates xyloglucan polymers, an essential constituent of the primary cell wall, and thereby participates in cell wall construction of growing tissues	ko:K08235,ko:K14504	Glyco_hydro_16,XET_C
77_Tamarindus#indica#TD_00043042-RA	Catalyzes xyloglucan endohydrolysis (XEH) and or endotransglycosylation (XET). Cleaves and religates xyloglucan polymers, an essential constituent of the primary cell wall, and thereby participates in cell wall construction of growing tissues	ko:K08235,ko:K14504	Glyco_hydro_16,XET_C
77_Tamarindus#indica#TD_00038687-RA	Catalyzes xyloglucan endohydrolysis (XEH) and or endotransglycosylation (XET). Cleaves and religates xyloglucan polymers, an essential constituent of the primary cell wall, and thereby participates in cell wall construction of growing tissues	ko:K08235	Glyco_hydro_16,XET_C
77_Tamarindus#indica#TD_00038688-RA	Catalyzes xyloglucan endohydrolysis (XEH) and or endotransglycosylation (XET). Cleaves and religates xyloglucan polymers, an essential constituent of the primary cell wall, and thereby participates in cell wall construction of growing tissues	ko:K08235	Glyco_hydro_16,XET_C
77_Tamarindus#indica#TD_00031616-RA	Catalyzes xyloglucan endohydrolysis (XEH) and or endotransglycosylation (XET). Cleaves and religates xyloglucan polymers, an essential constituent of the primary cell wall, and thereby participates in cell wall construction of growing tissues	ko:K08235	Glyco_hydro_16,XET_C
77_Tamarindus#indica#TD_00032768-RA	Catalyzes xyloglucan endohydrolysis (XEH) and or endotransglycosylation (XET). Cleaves and religates xyloglucan polymers, an essential constituent of the primary cell wall, and thereby participates in cell wall construction of growing tissues	ko:K08235	Glyco_hydro_16,XET_C
77_Tamarindus#indica#TD_00033619-RA	Catalyzes xyloglucan endohydrolysis (XEH) and or endotransglycosylation (XET). Cleaves and religates xyloglucan polymers, an essential constituent of the primary cell wall, and thereby participates in cell wall construction of growing tissues	ko:K08235	Glyco_hydro_16,XET_C
77_Tamarindus#indica#TD_00033620-RA	Catalyzes xyloglucan endohydrolysis (XEH) and or endotransglycosylation (XET). Cleaves and religates xyloglucan polymers, an essential constituent of the primary cell wall, and thereby participates in cell wall construction of growing tissues	ko:K08235	Glyco_hydro_16,XET_C
77_Tamarindus#indica#TD_00015534-RA	Catalyzes xyloglucan endohydrolysis (XEH) and or endotransglycosylation (XET). Cleaves and religates xyloglucan polymers, an essential constituent of the primary cell wall, and thereby participates in cell wall construction of growing tissues	ko:K08235,ko:K14504	Glyco_hydro_16,XET_C
77_Tamarindus#indica#TD_00016033-RA	Catalyzes xyloglucan endohydrolysis (XEH) and or endotransglycosylation (XET). Cleaves and religates xyloglucan polymers, an essential constituent of the primary cell wall, and thereby participates in cell wall construction of growing tissues	ko:K08235	Glyco_hydro_16,XET_C
77_Tamarindus#indica#TD_00016076-RA	Catalyzes xyloglucan endohydrolysis (XEH) and or endotransglycosylation (XET). Cleaves and religates xyloglucan polymers, an essential constituent of the primary cell wall, and thereby participates in cell wall construction of growing tissues	ko:K08235	Glyco_hydro_16,XET_C
77_Tamarindus#indica#TD_00018107-RA	Catalyzes xyloglucan endohydrolysis (XEH) and or endotransglycosylation (XET). Cleaves and religates xyloglucan polymers, an essential constituent of the primary cell wall, and thereby participates in cell wall construction of growing tissues	ko:K08235	Glyco_hydro_16,XET_C
77_Tamarindus#indica#TD_00018509-RA	Catalyzes xyloglucan endohydrolysis (XEH) and or endotransglycosylation (XET). Cleaves and religates xyloglucan polymers, an essential constituent of the primary cell wall, and thereby participates in cell wall construction of growing tissues	ko:K08235	Glyco_hydro_16,XET_C
77_Tamarindus#indica#TD_00008717-RA	Xyloglucan endo-transglycosylase (XET) C-terminus	ko:K08235	Glyco_hydro_16,XET_C
77_Tamarindus#indica#TD_00014867-RA	Catalyzes xyloglucan endohydrolysis (XEH) and or endotransglycosylation (XET). Cleaves and religates xyloglucan polymers, an essential constituent of the primary cell wall, and thereby participates in cell wall construction of growing tissues	ko:K08235	Glyco_hydro_16,XET_C
77_Tamarindus#indica#TD_00015162-RA	Catalyzes xyloglucan endohydrolysis (XEH) and or endotransglycosylation (XET). Cleaves and religates xyloglucan polymers, an essential constituent of the primary cell wall, and thereby participates in cell wall construction of growing tissues	ko:K08235	Glyco_hydro_16,XET_C
77_Tamarindus#indica#TD_00000642-RA	Catalyzes xyloglucan endohydrolysis (XEH) and or endotransglycosylation (XET). Cleaves and religates xyloglucan polymers, an essential constituent of the primary cell wall, and thereby participates in cell wall construction of growing tissues	ko:K08235	Glyco_hydro_16,XET_C
77_Tamarindus#indica#TD_00004482-RA	Catalyzes xyloglucan endohydrolysis (XEH) and or endotransglycosylation (XET). Cleaves and religates xyloglucan polymers, an essential constituent of the primary cell wall, and thereby participates in cell wall construction of growing tissues	ko:K08235	Glyco_hydro_16,XET_C
77_Tamarindus#indica#TD_00006515-RA	Catalyzes xyloglucan endohydrolysis (XEH) and or endotransglycosylation (XET). Cleaves and religates xyloglucan polymers, an essential constituent of the primary cell wall, and thereby participates in cell wall construction of growing tissues	ko:K08235	Glyco_hydro_16,XET_C
77_Tamarindus#indica#TD_00006870-RA	Catalyzes xyloglucan endohydrolysis (XEH) and or endotransglycosylation (XET). Cleaves and religates xyloglucan polymers, an essential constituent of the primary cell wall, and thereby participates in cell wall construction of growing tissues	ko:K08235	Glyco_hydro_16,XET_C
77_Tamarindus#indica#TD_00006922-RA	Catalyzes xyloglucan endohydrolysis (XEH) and or endotransglycosylation (XET). Cleaves and religates xyloglucan polymers, an essential constituent of the primary cell wall, and thereby participates in cell wall construction of growing tissues	ko:K08235	Glyco_hydro_16,XET_C
77_Tamarindus#indica#TD_00007810-RA	Catalyzes xyloglucan endohydrolysis (XEH) and or endotransglycosylation (XET). Cleaves and religates xyloglucan polymers, an essential constituent of the primary cell wall, and thereby participates in cell wall construction of growing tissues	ko:K08235	Glyco_hydro_16,XET_C
77_Tamarindus#indica#TD_00072464-RA	Catalyzes xyloglucan endohydrolysis (XEH) and or endotransglycosylation (XET). Cleaves and religates xyloglucan polymers, an essential constituent of the primary cell wall, and thereby participates in cell wall construction of growing tissues	ko:K08235	Glyco_hydro_16,XET_C
77_Tamarindus#indica#TD_00071700-RA	Catalyzes xyloglucan endohydrolysis (XEH) and or endotransglycosylation (XET). Cleaves and religates xyloglucan polymers, an essential constituent of the primary cell wall, and thereby participates in cell wall construction of growing tissues	ko:K08235	Glyco_hydro_16,XET_C
77_Tamarindus#indica#TD_00071704-RA	Catalyzes xyloglucan endohydrolysis (XEH) and or endotransglycosylation (XET). Cleaves and religates xyloglucan polymers, an essential constituent of the primary cell wall, and thereby participates in cell wall construction of growing tissues	ko:K08235	Glyco_hydro_16,XET_C
77_Tamarindus#indica#TD_00071250-RA	Catalyzes xyloglucan endohydrolysis (XEH) and or endotransglycosylation (XET). Cleaves and religates xyloglucan polymers, an essential constituent of the primary cell wall, and thereby participates in cell wall construction of growing tissues	ko:K08235	Glyco_hydro_16,XET_C
77_Tamarindus#indica#TD_00071254-RA	Catalyzes xyloglucan endohydrolysis (XEH) and or endotransglycosylation (XET). Cleaves and religates xyloglucan polymers, an essential constituent of the primary cell wall, and thereby participates in cell wall construction of growing tissues	ko:K08235	Glyco_hydro_16,XET_C
77_Tamarindus#indica#TD_00072430-RA	Catalyzes xyloglucan endohydrolysis (XEH) and or endotransglycosylation (XET). Cleaves and religates xyloglucan polymers, an essential constituent of the primary cell wall, and thereby participates in cell wall construction of growing tissues	ko:K08235	Glyco_hydro_16,XET_C
77_Tamarindus#indica#TD_00069546-RA	Catalyzes xyloglucan endohydrolysis (XEH) and or endotransglycosylation (XET). Cleaves and religates xyloglucan polymers, an essential constituent of the primary cell wall, and thereby participates in cell wall construction of growing tissues	ko:K08235,ko:K14504	Glyco_hydro_16,XET_C
77_Tamarindus#indica#TD_00069616-RA	Catalyzes xyloglucan endohydrolysis (XEH) and or endotransglycosylation (XET). Cleaves and religates xyloglucan polymers, an essential constituent of the primary cell wall, and thereby participates in cell wall construction of growing tissues	ko:K08235,ko:K14504	Glyco_hydro_16,XET_C
77_Tamarindus#indica#TD_00069922-RA	Catalyzes xyloglucan endohydrolysis (XEH) and or endotransglycosylation (XET). Cleaves and religates xyloglucan polymers, an essential constituent of the primary cell wall, and thereby participates in cell wall construction of growing tissues	ko:K08235,ko:K14504	Glyco_hydro_16,XET_C
77_Tamarindus#indica#TD_00069993-RA	Catalyzes xyloglucan endohydrolysis (XEH) and or endotransglycosylation (XET). Cleaves and religates xyloglucan polymers, an essential constituent of the primary cell wall, and thereby participates in cell wall construction of growing tissues	ko:K08235,ko:K14504	Glyco_hydro_16,XET_C
874_Tamarindus#indica#TD_00062338-RA	Retrotransposon gag protein	-	Retrotrans_gag
874_Tamarindus#indica#TD_00062684-RA	transposition, RNA-mediated	-	RVT_1,Retrotrans_gag,rve
874_Tamarindus#indica#TD_00063357-RA	transposition, RNA-mediated	-	RVT_1,Retrotrans_gag,rve
874_Tamarindus#indica#TD_00055400-RA	transposition, RNA-mediated	-	RVT_1,Retrotrans_gag,rve
874_Tamarindus#indica#TD_00056677-RA	transposition, RNA-mediated	-	RVT_1,Retrotrans_gag,rve
874_Tamarindus#indica#TD_00025502-RA	transposition, RNA-mediated	-	RVT_1,Retrotrans_gag,rve
874_Tamarindus#indica#TD_00026405-RA	transposition, RNA-mediated	-	Retrotrans_gag
874_Tamarindus#indica#TD_00026514-RA	transposition, RNA-mediated	-	RVT_1,Retrotrans_gag,rve
874_Tamarindus#indica#TD_00027820-RA	Retrotransposon gag protein	-	Retrotrans_gag
874_Tamarindus#indica#TD_00053458-RA	transposition, RNA-mediated	-	-
874_Tamarindus#indica#TD_00039474-RA	transposition, RNA-mediated	-	RVT_1,Retrotrans_gag,rve
874_Tamarindus#indica#TD_00039698-RA	transposition, RNA-mediated	-	RVT_1,Retrotrans_gag,rve
874_Tamarindus#indica#TD_00040028-RA	transposition, RNA-mediated	-	-
874_Tamarindus#indica#TD_00040049-RA	transposition, RNA-mediated	-	RVT_1,Retrotrans_gag,rve
874_Tamarindus#indica#TD_00040589-RA	transposition, RNA-mediated	-	RVT_1,Retrotrans_gag,rve
874_Tamarindus#indica#TD_00048602-RA	transposition, RNA-mediated	-	RVT_1,Retrotrans_gag,rve
874_Tamarindus#indica#TD_00049162-RA	transposition, RNA-mediated	-	RVT_1,Retrotrans_gag,rve
874_Tamarindus#indica#TD_00049640-RA	transposition, RNA-mediated	-	RVT_1,Retrotrans_gag,rve
874_Tamarindus#indica#TD_00038064-RA	transposition, RNA-mediated	-	RVT_1,Retrotrans_gag,rve
874_Tamarindus#indica#TD_00030867-RA	transposition, RNA-mediated	-	RVT_1,Retrotrans_gag,rve
874_Tamarindus#indica#TD_00020835-RA	transposition, RNA-mediated	-	RVT_1,Retrotrans_gag,rve
874_Tamarindus#indica#TD_00010202-RA	Retrotransposon gag protein	-	Retrotrans_gag
874_Tamarindus#indica#TD_00011893-RA	transposition, RNA-mediated	-	Asp_protease_2,RVT_1,Retrotrans_gag,rve
874_Tamarindus#indica#TD_00003815-RA	transposition, RNA-mediated	-	RVT_1,Retrotrans_gag,rve
874_Tamarindus#indica#TD_00005022-RA	transposition, RNA-mediated	-	RVT_1,Retrotrans_gag,rve
874_Tamarindus#indica#TD_00068993-RA	transposition, RNA-mediated	-	RVT_1,Retrotrans_gag,rve
874_Tamarindus#indica#TD_00068559-RA	transposition, RNA-mediated	-	RVT_1,Retrotrans_gag,rve

## Sheet: Supplementary Table 2
Expression profile, classification and Ka/Ks values of segmentally duplicated gene pairs
Collinear gene pairs		Chromosome location	Leaf		Flower Bud		Fruit pulp		Seed		Classification	Ka	Ks	Ka/Ks	Note
Gene1	Gene2		TPM1	TPM2	TPM1	TPM2	TPM1	TPM2	TPM1	TPM2
TD_00068045-RA	TD_00063975-RA	Inter	36.7951	26.3988	20.226	18.6589	10.6673	5.6943	13.0965	6.83486	AED	0.0397198	0.485588	0.0817974
TD_00068050-RA	TD_00063948-RA	Inter	0.455367	0.793652	1.97196	4.75523	0.556528	0.13299	0.0854528	0.253922	Sub	0.100244	0.593244	0.168977
TD_00068051-RA	TD_00063942-RA	Inter	14.8493	25.0613	18.2252	22.2303	11.2943	21.1259	27.9071	43.8952	AED	0.165148	0.460799	0.358395
TD_00068054-RA	TD_00063925-RA	Inter	83.6279	14.8647	7.25417	0.0677605	12.2113	0.0357509	0.982171	0.064506	AED	0.134445	0.700706	0.19187
TD_00068055-RA	TD_00063910-RA	Inter	24.8668	0	19.1159	0	30.6509	0.112688	64.418	0	AED	0.626479	NaN	NaN	High Sequence Divergence Value (pS>=0.75)
TD_00068061-RA	TD_00063904-RA	Inter	31.2411	0.0238167	30.108	0.0371274	40.4663	0.0583105	45.4835	0.0380275	AED	0.334328	0.75858	0.440729
TD_00068062-RA	TD_00063902-RA	Inter	114.763	1.02853	137.674	0.581116	102.535	1.96064	176.692	5.10801	AED	0.257422	1.00079	0.257217
TD_00068063-RA	TD_00063900-RA	Inter	344.106	0.0460117	476.354	0	127.9	0.827475	106.168	0.222275	AED	0.129878	0.703702	0.184564
TD_00068083-RA	TD_00063898-RA	Inter	12.0673	2.48699	20.1332	3.98446	3.53473	0.249411	1.3313	0.206988	AED	0.0661881	0.471241	0.140455
TD_00066654-RA	TD_00058667-RA	Inter	51.8987	15.4215	20.4753	22.4598	17.6731	7.73193	20.0634	2.31855	Sub	0.332348	0.825535	0.402585
TD_00066676-RA	TD_00058674-RA	Inter	4.161	500.555	8.52689	231.369	1.46988	161.891	4.20042	45.5366	AED	0.336701	2.77363	0.121394
TD_00066681-RA	TD_00058678-RA	Inter	0.432643	0.907152	2.12444	20.8954	31.0686	0.472073	42.5812	0.410336	Sub	0.436357	2.28717	0.190784
TD_00066688-RA	TD_00058680-RA	Inter	0.00329258	0.114905	2.98134	1.80293	0.348694	0.752181	1.0829	0.098388	Sub	0.451188	2.07985	0.216933
TD_00066689-RA	TD_00058681-RA	Inter	8.27139	2.64671	27.447	10.86	19.0535	2.71778	58.1998	9.13962	AED	0.449948	1.71896	0.261757
TD_00066712-RA	TD_00058702-RA	Inter	55.4624	1.15721	12.633	1.32809	1.52304	0.677183	1.10265	0.161785	AED	0.361228	2.933	0.12316
TD_00066723-RA	TD_00058705-RA	Inter	24.0625	34.991	38.5008	24.5552	18.7957	1.55416	6.15177	1.56647	Sub	0.437403	1.61846	0.270259
TD_00066734-RA	TD_00058715-RA	Inter	0	14.1918	0.403656	37.7251	0.261402	6.63781	0	1.27479	AED	0.532585	1.60023	0.332818
TD_00066743-RA	TD_00058722-RA	Inter	4.54742	0.00339816	5.38545	0.515885	5.46105	0.545159	2.99931	0.165242	AED	0.234986	1.72736	0.136037
TD_00066754-RA	TD_00058724-RA	Inter	25.9581	0	56.8748	0.066579	38.9175	0.080613	60.3428	0	AED	0.246667	1.47481	0.167253
TD_00066757-RA	TD_00058726-RA	Inter	35.7657	4.4968	40.0688	5.01805	116.819	0.0925352	17.597	0.0814147	AED	0.160879	1.39711	0.115152
TD_00066767-RA	TD_00058736-RA	Inter	3.7998	0.38819	86.4064	6.5409	8.22688	0.0052017	0.212642	0.0346067	AED	0.36989	3.45314	0.107117
TD_00066772-RA	TD_00058743-RA	Inter	0	0	47.7538	41.8583	0	0	0	0.0350666	Sub	0.306892	1.76102	0.174269
TD_00066774-RA	TD_00058744-RA	Inter	0.665261	0	6.4392	1.4609	1.83606	4.9658	15.9726	0	Sub	0.36487	1.49495	0.244069
TD_00066775-RA	TD_00058751-RA	Inter	0.209851	1.55585	0	0.749515	0.311931	17.0815	0	12.08	AED	0.570282	0.977031	0.583689
TD_00066795-RA	TD_00058764-RA	Inter	1.89397	0.08088	3.12073	5.04045	5.63441	0.153986	6.03491	0.321822	Sub	0.295717	1.90304	0.155392
TD_00066800-RA	TD_00058775-RA	Inter	0.089901	0	21.7655	0.0180642	1.95218	0	0.64175	0.0217505	AED	0.488998	1.9194	0.254766
TD_00066802-RA	TD_00058776-RA	Inter	13.7145	0	1.13976	0.456726	4.19353	0	13.2663	0	AED	0.56319	3.2726	0.172092
TD_00066808-RA	TD_00058787-RA	Inter	0.106746	0.0427165	2.90454	3.79502	0.0450385	0.0872424	0.0253919	0.627635	Sub	0.255552	1.82121	0.14032
TD_00066811-RA	TD_00058797-RA	Inter	0.0468754	1.16747	4.80318	1.60143	0	2.06524	0	11.0251	Sub	0.411164	3.69034	0.111416
TD_00066815-RA	TD_00058799-RA	Inter	2.76931	0.638091	4.90576	1.35932	0.998743	0.666371	0.41621	0.246513	AED	0.542876	1.73433	0.313017
TD_00066829-RA	TD_00058805-RA	Inter	49.6859	11.5224	6.12751	15.8824	19.8614	105.485	35.9393	51.7	Sub	0.410766	1.46271	0.280825
TD_00065268-RA	TD_00057745-RA	Inter	1.36783	4.87622	0.893755	5.59221	1.89473	4.14074	0.977016	5.07261	AED	0.0753724	0.182066	0.413983
TD_00065269-RA	TD_00057746-RA	Inter	9.2293	0.082896	6.48578	1.23962	13.6364	2.42798	13.7051	18.688	Sub	0.423383	0.584351	0.724536
TD_00065276-RA	TD_00057747-RA	Inter	0	2.33055	0.282241	3.83301	0.190513	3048.24	0	3169.69	AED	0.101127	0.176709	0.572282
TD_00065287-RA	TD_00057748-RA	Inter	0.253731	1.16469	1.18531	4.12706	0.198506	5.45851	0.091443	1.14964	AED	0.214445	0.283488	0.756451
TD_00065288-RA	TD_00057749-RA	Inter	3.91741	2.23018	4.93915	1.53119	1.43002	0.93616	0.582189	0.917394	Sub	0.10113	0.25365	0.398698
TD_00065290-RA	TD_00057752-RA	Inter	2.82614	17.6194	13.8164	22.276	3.29226	13.8207	1.49917	4.09354	AED	0.0165426	0.236606	0.0699164
TD_00068161-RA	TD_00050925-RA	Inter	4.35691	63.6521	6.05734	80.1607	30.0211	5.80632	13.5223	3.14157	Sub	0.343626	2.22836	0.154206
TD_00068167-RA	TD_00050920-RA	Inter	0.369008	24.4956	7.93446	0.74534	1.86086	0	0.0859968	0	Sub	0.339134	NaN	NaN	High Sequence Divergence Value (pS>=0.75)
TD_00068183-RA	TD_00050907-RA	Inter	1.54961	70.6055	32.8049	22.5983	3.9095	20.5149	7.58619	14.0147	Sub	0.331083	2.31031	0.143307
TD_00068191-RA	TD_00050899-RA	Inter	5.57024	0.0280992	9.49202	5.04922	11.2499	0	14.3991	0.026644	AED	0.470912	2.03138	0.231819
TD_00068202-RA	TD_00050862-RA	Inter	11.3973	0.284791	18.6155	5.64647	29.8102	0.192776	59.16	0.119475	AED	0.320244	2.29604	0.139477
TD_00068203-RA	TD_00050861-RA	Inter	2.51862	5.04164	6.27643	35.6611	2.87812	18.0885	4.71382	14.94	AED	0.613839	1.81574	0.338066
TD_00068205-RA	TD_00050859-RA	Inter	13.8058	12.054	4.64119	14.0528	23.1404	7.82069	20.4413	7.07064	Sub	0.431471	1.37707	0.313326
TD_00068217-RA	TD_00050849-RA	Inter	0.707944	8.79525	15.0334	50.691	2.27242	10.5025	1.34053	30.4921	AED	0.244178	NaN	NaN	High Sequence Divergence Value (pS>=0.75)
TD_00068219-RA	TD_00050818-RA	Inter	4.9634	2.03622	42.4012	0.482498	4.75389	0.15365	0.0591006	0.06985	Sub	0.222605	2.04259	0.108982
TD_00068220-RA	TD_00050817-RA	Inter	1.83475	5.65437	1.5991	8.00973	0.261251	5.50436	0.115865	6.19642	AED	0.108394	1.44255	0.0751408
TD_00068222-RA	TD_00050792-RA	Inter	0.47848	2.27294	0	2.25784	0	1.03197	0	11.7893	AED	0.50823	NaN	NaN	High Sequence Divergence Value (pS>=0.75)
TD_00068257-RA	TD_00050766-RA	Inter	7.56356	8.23257	12.1373	8.56455	17.1748	16.4696	12.4726	15.9215	Sub	0.204808	1.76633	0.115951
TD_00068260-RA	TD_00050755-RA	Inter	142.816	88.3961	181.135	90.9677	139.981	36.7694	189.067	51.8617	AED	0.0279856	3.1359	0.00892425
TD_00068262-RA	TD_00050745-RA	Inter	4.04737	0.0764521	8.14045	0.74677	3.33344	1.26465	3.86913	1.47284	AED	0.37432	2.83531	0.132021
TD_00068270-RA	TD_00050744-RA	Inter	14.6825	8.52038	13.8389	30.3773	11.7007	4.45381	8.71965	4.03703	Sub	0.402408	1.25082	0.321716
TD_00068278-RA	TD_00050734-RA	Inter	44.7985	40.9196	0.877147	19.3727	14.1832	5.07915	0.190237	0.262033	Sub	0.452689	1.7325	0.261293
TD_00068292-RA	TD_00050707-RA	Inter	0.0094398	0.134793	0.474164	1.69312	0.0347774	0.789949	1.24192	0.267207	Sub	0.601501	NaN	NaN	High Sequence Divergence Value (pS>=0.75)
TD_00068062-RA	TD_00051271-RA	Inter	114.763	32.1635	137.674	52.0008	102.535	31.6725	176.692	59.0442	AED	0.0283355	NaN	NaN	High Sequence Divergence Value (pS>=0.75)
TD_00068064-RA	TD_00051270-RA	Inter	1.57724	1.2351	5.68478	3.92841	0.592447	1.14224	0.247269	0.974598	Sub	0.388951	1.77275	0.219405
TD_00068065-RA	TD_00051269-RA	Inter	145.759	0	0.66785	0.0249228	25.1953	0.192872	20.438	0.317079	AED	0.377662	2.44989	0.154154
TD_00068066-RA	TD_00051267-RA	Inter	15.7114	17.599	21.1898	15.1014	13.3678	14.4526	6.97042	15.4967	Sub	0.212774	1.86845	0.113877
TD_00068072-RA	TD_00051231-RA	Inter	20.065	0	22.6556	0.33224	45.115	0.0110747	45.9774	0.0461613	AED	0.221653	1.89562	0.116929
TD_00068079-RA	TD_00051221-RA	Inter	25.5302	11.7106	21.1626	5.01383	19.6765	8.78238	55.9014	22.579	AED	0.324232	1.53823	0.210782
TD_00068086-RA	TD_00051211-RA	Inter	2.04854	1.41933	24.9717	4.21467	3.28965	5.07636	6.63039	7.43939	Sub	0.181767	1.61447	0.112586
TD_00066674-RA	TD_00043656-RA	Inter	9.44252	3.89515	23.308	16.2538	9.83226	3.61544	5.64956	5.14273	AED	0.0583665	1.37956	0.042308
TD_00066676-RA	TD_00043665-RA	Inter	4.161	41.9077	8.52689	50.2543	1.46988	27.7711	4.20042	19.668	AED	0.364425	3.45959	0.105338
TD_00066681-RA	TD_00043669-RA	Inter	0.432643	0.74301	2.12444	18.0235	31.0686	1.10752	42.5812	2.05886	Sub	0.382736	1.68352	0.227343
TD_00066689-RA	TD_00043678-RA	Inter	8.27139	28.5269	27.447	73.4459	19.0535	1.7565	58.1998	0.677033	Sub	0.430343	2.49638	0.172387
TD_00066723-RA	TD_00043700-RA	Inter	24.0625	2.77891	38.5008	9.08211	18.7957	0	6.15177	0	AED	0.463546	2.30341	0.201243
TD_00066743-RA	TD_00043713-RA	Inter	4.54742	0.762976	5.38545	3.46313	5.46105	2.39988	2.99931	2.1211	AED	0.197037	1.8812	0.10474
TD_00066754-RA	TD_00043718-RA	Inter	25.9581	0	56.8748	0	38.9175	0	60.3428	0	AED	0.395453	1.44896	0.272923
TD_00066757-RA	TD_00043720-RA	Inter	35.7657	44.8792	40.0688	8.90055	116.819	64.7487	17.597	10.4565	Sub	0.227806	1.80292	0.126354
TD_00066772-RA	TD_00043738-RA	Inter	0	0	47.7538	67.0442	0	0	0	0	NoDiff	0.364516	2.34103	0.155708
TD_00066775-RA	TD_00043745-RA	Inter	0.209851	1.14017	0	3.81621	0.311931	77.3014	0	38.7263	AED	0.48303	2.34659	0.205844
TD_00066795-RA	TD_00043761-RA	Inter	1.89397	0.111105	3.12073	19.7328	5.63441	0.125485	6.03491	0.099523	Sub	0.311445	1.44525	0.215496
TD_00066800-RA	TD_00043767-RA	Inter	0.089901	0	21.7655	3.34803	1.95218	0	0.64175	0	AED	0.427457	2.25317	0.189714
TD_00066808-RA	TD_00043791-RA	Inter	0.106746	0.0911449	2.90454	17.1836	0.0450385	0.0550555	0.0253919	0.243321	Sub	0.31102	1.33555	0.232878
TD_00066811-RA	TD_00043801-RA	Inter	0.0468754	0	4.80318	2.68333	0	0.0175191	0	0.23203	Sub	0.37732	1.83086	0.206089
TD_00066829-RA	TD_00043816-RA	Inter	49.6859	2.37608	6.12751	0.967908	19.8614	1.29666	35.9393	0.175324	AED	0.506837	2.47961	0.204402
TD_00066447-RA	TD_00043471-RA	Inter	0	156.405	125.122	40.4678	0	40.5429	0	0	Sub	0.36781	NaN	NaN	High Sequence Divergence Value (pS>=0.75)
TD_00066448-RA	TD_00043473-RA	Inter	1.42719	9.90367	293.909	45.6489	122.246	0.65804	2.91161	0	Sub	0.252703	1.81132	0.139513
TD_00066452-RA	TD_00043474-RA	Inter	0.77238	1.64845	1.56739	12.2955	0.0085012	2.21325	0.0140432	1.76623	AED	0.48191	2.01586	0.239059
TD_00066453-RA	TD_00043475-RA	Inter	2.4511	32.8884	10.5159	131.988	7.40386	58.1626	3.80974	62.2283	AED	0.0701021	1.37095	0.0511338
TD_00066456-RA	TD_00043494-RA	Inter	45.319	16.8018	50.6981	31.813	6.55445	48.692	9.2425	29.1887	Sub	0.784551	2.70216	0.290343
TD_00066483-RA	TD_00043508-RA	Inter	3.74787	0.0929506	142.794	171.647	2.41466	11.2528	3.38788	22.1656	Sub	0.402117	1.60345	0.250783
TD_00066497-RA	TD_00043531-RA	Inter	2.45659	1.70407	3.01753	6.61531	0	3.3675	0.0455101	4.57898	Sub	0.334376	NaN	NaN	High Sequence Divergence Value (pS>=0.75)
TD_00066499-RA	TD_00043541-RA	Inter	0.426096	0.514002	4.56517	33.8831	1.75296	0.0338217	1.47584	0	Sub	0.537504	1.84636	0.291116
TD_00066508-RA	TD_00043544-RA	Inter	2.4259	2.86547	3.54842	1.61928	7.74374	3.74944	3.50725	0.365735	Sub	0.67364	2.27501	0.296104
TD_00066544-RA	TD_00043550-RA	Inter	182.16	61.2558	281.642	123.894	98.1026	59.8121	40.8849	91.5981	Sub	0.0390786	0.890883	0.043865
TD_00066559-RA	TD_00043558-RA	Inter	6.04918	2.96711	5.11275	10.9776	12.6738	4.17982	21.4114	4.06923	Sub	0.265185	2.24526	0.118109
TD_00067654-RA	TD_00044860-RA	Inter	15.9194	1.12186	27.8042	16.7661	15.1537	5.52782	10.1821	4.46114	AED	0.428726	1.92269	0.222982
TD_00067656-RA	TD_00044862-RA	Inter	1.96889	2.84562	3.12882	0.56528	0	0.086494	0	0.231053	Sub	0.360837	1.90085	0.189829
TD_00067662-RA	TD_00044875-RA	Inter	0.145102	0.437076	1.15316	24.512	0.067572	2.22274	0	17.1177	AED	0.378655	1.65592	0.228667
TD_00067673-RA	TD_00044886-RA	Inter	3.4964	0.0839672	1.71019	9.67766	0.776015	3.92408	0.656281	5.38593	Sub	0.515455	NaN	NaN	High Sequence Divergence Value (pS>=0.75)
TD_00067675-RA	TD_00044887-RA	Inter	4.18901	6.86045	1.88102	11.1795	1.34255	18.8306	1.29577	29.557	AED	0.707904	2.44078	0.290032
TD_00067695-RA	TD_00044898-RA	Inter	62.0314	0.720765	54.142	11.1789	56.7897	2.29454	62.2513	4.62737	AED	0.20718	2.11397	0.0980052
TD_00067696-RA	TD_00044900-RA	Inter	2.4143	0.210237	9.64841	14.9753	4.05853	0.303104	14.0459	0.47954	Sub	0.177985	1.46554	0.121446
TD_00067698-RA	TD_00044902-RA	Inter	9.92777	0.0180215	57.9975	1.58778	10.954	1.93783	6.28784	0.0569475	AED	0.263405	2.98069	0.0883703
TD_00067700-RA	TD_00044903-RA	Inter	2.4392	57.6717	5.86778	134.327	0.789867	311.24	0.228821	6.06182	AED	0.284807	1.81976	0.156508
TD_00067715-RA	TD_00044916-RA	Inter	116.124	89.2612	44.3655	207.279	144.547	52.3439	376.32	6.37336	Sub	0.293935	3.13001	0.0939087
TD_00067716-RA	TD_00044917-RA	Inter	1.56242	4.66174	8.55096	24.2759	2.03603	5.06761	6.09542	7.55325	AED	0.323994	1.80359	0.179639
TD_00067744-RA	TD_00044931-RA	Inter	21.8483	0.589755	22.6588	3.11649	38.8857	20.7049	6.42188	21.5217	Sub	0.187697	2.08311	0.0901043
TD_00067751-RA	TD_00044970-RA	Inter	8.43547	18.5702	4.67905	29.6705	4.68705	16.5318	13.4306	0.212534	Sub	0.355825	2.87748	0.123659
TD_00067820-RA	TD_00044981-RA	Inter	6.31522	0	3.93187	0.54033	15.0637	0.0250627	1.40513	0.748832	AED	0.216335	2.20054	0.0983099
TD_00067822-RA	TD_00044993-RA	Inter	3.34251	207.957	8.96228	7.37248	2.69868	4.73181	2.8243	0.874541	Sub	0.50455	2.53359	0.199144
TD_00067831-RA	TD_00045020-RA	Inter	0.302789	0.034751	8.92197	14.8307	0.263292	0.499902	0.00793595	0.0571661	Sub	0.275801	1.97024	0.139984
TD_00067834-RA	TD_00045031-RA	Inter	0.0571977	10.9236	11.8504	26.2935	0.443425	17.953	0.351519	37.0085	AED	0.252758	1.67905	0.150536
TD_00067836-RA	TD_00045037-RA	Inter	0.0734985	0.0578499	2.07069	0.204761	2.23503	1.8943	1.51201	1.56551	Sub	0.363243	1.53771	0.236223
TD_00067837-RA	TD_00045039-RA	Inter	0.374864	0.952356	0.057031	0.367851	0.156303	2.32478	0.201836	0.754906	AED	0.572754	NaN	NaN	High Sequence Divergence Value (pS>=0.75)
TD_00067843-RA	TD_00045040-RA	Inter	9.23943	0.187181	21.7104	2.01618	2.22814	0.560099	0.708164	0.148773	AED	0.395171	3.75798	0.105155
TD_00066834-RA	TD_00045728-RA	Inter	8.678	2.0606	6.20304	2.3964	0.449116	1.16021	3.5636	2.73433	Sub	0.344354	3.3483	0.102845
TD_00066836-RA	TD_00045718-RA	Inter	13.8547	10.0622	18.9882	33.4654	9.7828	51.1708	9.82086	78.1483	Sub	0.389309	2.04142	0.190705
TD_00066839-RA	TD_00045711-RA	Inter	0.208879	0.572188	4.17377	73.5899	1.2742	2.03436	3.31869	6.24693	AED	0.315286	1.78106	0.177021
TD_00066848-RA	TD_00045697-RA	Inter	1.48672	3.24862	0.241293	9.8856	4.51891	10.1223	7.80254	12.1133	AED	0.342125	1.79328	0.190781
TD_00066854-RA	TD_00045688-RA	Inter	0.972691	25.4116	5.13417	2.62836	0	0.10855	0	0.0898135	Sub	0.274467	2.24418	0.122302
TD_00066861-RA	TD_00045686-RA	Inter	25.7918	18.0953	20.0146	16.3178	24.4192	8.50895	37.5276	5.35297	AED	0.315626	1.76469	0.178857
TD_00066864-RA	TD_00045683-RA	Inter	0.0226458	0.128354	3.55858	0.525622	0.198292	0.0693463	0.0899989	0.0920054	Sub	0.43123	NaN	NaN	High Sequence Divergence Value (pS>=0.75)
TD_00066906-RA	TD_00045657-RA	Inter	0.034507	18.5537	0.494777	13.3361	1.54143	18.7716	0	12.6555	AED	0.347153	1.54413	0.22482
TD_00066960-RA	TD_00045636-RA	Inter	0	5.43863	0.0540865	1.02976	0.0099041	2.96034	0	8.21961	AED	0.348664	1.83487	0.190021
TD_00066966-RA	TD_00045627-RA	Inter	0.193574	0	39.4031	9.50445	0.987485	0.431317	0	0	AED	0.319358	2.1751	0.146825
TD_00066970-RA	TD_00045626-RA	Inter	59.9864	0.101708	13.9816	23.3088	1.13169	0	0.203795	0	Sub	0.457572	4.47708	0.102203
TD_00066973-RA	TD_00045625-RA	Inter	18.6476	14.18	43.4393	79.104	24.461	31.4276	22.3741	42.3028	Sub	0.187293	1.6021	0.116905
TD_00066974-RA	TD_00045623-RA	Inter	0.418695	0.134606	7.80178	14.5231	0.666397	7.54663	1.44955	16.0878	Sub	0.356705	NaN	NaN	High Sequence Divergence Value (pS>=0.75)
TD_00066978-RA	TD_00045620-RA	Inter	0.008942	4.38626	0.286318	4.0577	0	49.4085	0.0338118	83.4265	AED	0.127538	1.88004	0.0678379
TD_00068161-RA	TD_00035744-RA	Inter	4.35691	83.8796	6.05734	318.523	30.0211	123.542	13.5223	218.077	AED	0.347518	1.57522	0.220615
TD_00068167-RA	TD_00035724-RA	Inter	0.369008	17.567	7.93446	2.31559	1.86086	1.36322	0.0859968	0.121753	Sub	0.378775	NaN	NaN	High Sequence Divergence Value (pS>=0.75)
TD_00068183-RA	TD_00035697-RA	Inter	1.54961	62.0645	32.8049	50.8963	3.9095	5.53017	7.58619	2.75325	Sub	0.314067	2.01553	0.155823
TD_00068185-RA	TD_00035693-RA	Inter	4.15827	10.3465	6.43432	13.148	8.45865	6.93599	8.64399	8.1789	Sub	0.14576	1.50023	0.0971588
TD_00068191-RA	TD_00035672-RA	Inter	5.57024	1.50475	9.49202	15.343	11.2499	2.74404	14.3991	10.0226	Sub	0.4491	2.13701	0.210154
TD_00068202-RA	TD_00035647-RA	Inter	11.3973	23.8904	18.6155	50.1349	29.8102	39.0756	59.16	45.1515	Sub	0.0916759	2.62238	0.034959
TD_00068203-RA	TD_00035645-RA	Inter	2.51862	2.00534	6.27643	6.94198	2.87812	7.50795	4.71382	5.48362	Sub	0.550883	2.04816	0.268964
TD_00068205-RA	TD_00035640-RA	Inter	13.8058	16.1048	4.64119	14.689	23.1404	18.6957	20.4413	22.7375	Sub	0.454975	4.32858	0.105109
TD_00068217-RA	TD_00035622-RA	Inter	0.707944	2.67218	15.0334	8.85789	2.27242	1.66121	1.34053	0.0691178	Sub	0.227764	NaN	NaN	High Sequence Divergence Value (pS>=0.75)
TD_00068219-RA	TD_00035613-RA	Inter	4.9634	1.39497	42.4012	82.6874	4.75389	2.77706	0.0591006	0.567608	Sub	0.189594	1.53126	0.123816
TD_00068220-RA	TD_00035612-RA	Inter	1.83475	6.18464	1.5991	6.98972	0.261251	3.24273	0.115865	0.417017	AED	0.110316	1.2648	0.0872204
TD_00068232-RA	TD_00035600-RA	Inter	4.85743	0.00487097	1.13765	0.180209	3.00897	6.33252	0.105459	1.60268	Sub	0.202728	2.19681	0.0922827
TD_00068254-RA	TD_00035485-RA	Inter	0.376267	8.15289	3.48549	20.1319	5.01114	16.9607	4.28634	22.7647	AED	0.413407	NaN	NaN	High Sequence Divergence Value (pS>=0.75)
TD_00068257-RA	TD_00035475-RA	Inter	7.56356	32.8381	12.1373	29.5784	17.1748	96.6812	12.4726	71.3504	AED	0.172415	2.18599	0.078873
TD_00068260-RA	TD_00035471-RA	Inter	142.816	39.638	181.135	90.9794	139.981	62.27	189.067	59.7285	AED	0.0280338	NaN	NaN	High Sequence Divergence Value (pS>=0.75)
TD_00068263-RA	TD_00035460-RA	Inter	3.67882	20.3549	6.33629	14.6884	10.3682	1.74804	10.6156	0.516534	Sub	0.436743	1.74976	0.249601
TD_00068270-RA	TD_00035459-RA	Inter	14.6825	19.5612	13.8389	19.36	11.7007	94.2648	8.71965	33.8213	AED	0.383479	1.42732	0.26867
TD_00068271-RA	TD_00035447-RA	Inter	6.09786	0.00911505	17.3711	0.0293924	10.6953	0	18.8305	0.0149731	AED	0.381672	2.88741	0.132185
TD_00068278-RA	TD_00035436-RA	Inter	44.7985	88.1119	0.877147	18.3743	14.1832	6.77935	0.190237	0.0927694	Sub	0.45987	2.16199	0.212707
TD_00068299-RA	TD_00035408-RA	Inter	13.2975	1.1722	29.2939	2.16864	22.6696	3.27454	16.3868	0.520011	AED	0.10787	1.86065	0.0579746
TD_00068302-RA	TD_00035390-RA	Inter	0.0313023	18.6319	0.9683	8.62383	0.110216	14.4777	0.0378621	7.96426	AED	0.252528	1.45976	0.172993
TD_00068062-RA	TD_00036384-RA	Inter	114.763	81.778	137.674	93.4065	102.535	98.0365	176.692	169.734	AED	0.0175214	NaN	NaN	High Sequence Divergence Value (pS>=0.75)
TD_00068064-RA	TD_00036382-RA	Inter	1.57724	3.53264	5.68478	4.21316	0.592447	0.417745	0.247269	0.429602	Sub	0.368096	1.97	0.186851
TD_00068065-RA	TD_00036377-RA	Inter	145.759	1.62508	0.66785	0.185473	25.1953	17.8545	20.438	11.9087	AED	0.336491	3.65904	0.0919618
TD_00068066-RA	TD_00036343-RA	Inter	15.7114	14.6608	21.1898	8.67703	13.3678	12.7026	6.97042	18.2386	Sub	0.167569	1.55351	0.107865
TD_00068072-RA	TD_00036316-RA	Inter	20.065	0.601196	22.6556	1.16576	45.115	0.61342	45.9774	0.339886	AED	0.231035	1.68095	0.137443
TD_00068079-RA	TD_00036311-RA	Inter	25.5302	4.47928	21.1626	3.24975	19.6765	2.47153	55.9014	4.71701	AED	0.283434	1.06908	0.26512
TD_00068083-RA	TD_00036297-RA	Inter	12.0673	11.5558	20.1332	18.6696	3.53473	15.0632	1.3313	16.2855	Sub	0.28554	3.15007	0.0906457
TD_00067618-RA	TD_00015799-RA	Inter	11.8956	9.09237	4.49899	69.3661	2.0078	7.48524	1.55127	0.74338	Sub	0.387915	3.04303	0.127477
TD_00067621-RA	TD_00015801-RA	Inter	0	0	0.426627	0	0	0	0	0	NoDiff	0.325994	1.95583	0.166678
TD_00067623-RA	TD_00015806-RA	Inter	5.04577	16.152	13.0899	9.97115	4.82569	6.82185	7.13595	8.31749	Sub	0.12717	2.1643	0.0587578
TD_00067642-RA	TD_00015815-RA	Inter	4.33206	1.0524	4.10646	3.2853	4.77728	2.03894	28.2714	0.361538	AED	0.235252	1.49831	0.157012
TD_00067644-RA	TD_00015819-RA	Inter	24.3366	15.1639	27.1171	61.7839	2.56318	4.82852	0.843194	10.5595	Sub	0.705433	NaN	NaN	High Sequence Divergence Value (pS>=0.75)
TD_00067646-RA	TD_00015827-RA	Inter	0.202524	0	9.73619	0.346316	0	0.145208	0.133822	0	Sub	0.400328	NaN	NaN	High Sequence Divergence Value (pS>=0.75)
TD_00067663-RA	TD_00015850-RA	Inter	0.13571	0.646446	1.5812	22.5669	0.271807	11.5304	0.014355	2.61087	AED	0.258772	3.5432	0.0730335
TD_00067675-RA	TD_00015859-RA	Inter	4.18901	5.06769	1.88102	5.18462	1.34255	15.656	1.29577	11.5206	AED	0.762061	NaN	NaN	High Sequence Divergence Value (pS>=0.75)
TD_00067677-RA	TD_00015861-RA	Inter	0.698056	11.7282	2.95109	43.0485	1.97584	11.8772	1.60609	19.3721	AED	0.261041	2.15191	0.121307
TD_00067680-RA	TD_00015866-RA	Inter	0.224207	0.235405	3.78342	1.79545	0.696236	6.98542	2.36364	22.2752	Sub	0.543591	1.91384	0.284032
TD_00067700-RA	TD_00015881-RA	Inter	2.4392	0.0122779	5.86778	42.0859	0.789867	0.26328	0.228821	0.816875	Sub	0.311634	NaN	NaN	High Sequence Divergence Value (pS>=0.75)
TD_00067704-RA	TD_00015882-RA	Inter	0.642602	0.0741383	19.4946	6.3448	0.124438	0.248353	0	0	Sub	0.361441	2.87933	0.125529
TD_00067707-RA	TD_00015907-RA	Inter	0.079899	0.0153361	11.6157	12.1649	0.095682	0.532513	0.521647	0.218575	Sub	0.371337	NaN	NaN	High Sequence Divergence Value (pS>=0.75)
TD_00067717-RA	TD_00015923-RA	Inter	0.444558	89.8032	0.2084	21.7756	1.63536	11.3645	0.0821769	15.7685	AED	0.384818	2.17219	0.177157
TD_00067743-RA	TD_00015958-RA	Inter	0.664298	13.0799	0.372729	3.89135	0.490332	0.210093	1.10139	0.146981	Sub	0.162318	2.45482	0.0661221
TD_00067752-RA	TD_00015970-RA	Inter	23.0407	5.18525	7.10114	2.40854	8.96283	2.78489	31.0085	1.4728	AED	0.189616	2.45806	0.0771405
TD_00067782-RA	TD_00015983-RA	Inter	10.8413	0.0882765	11.7655	1.26302	0.67096	8.2487	0.758835	8.32349	Sub	0.353988	2.67503	0.13233
TD_00067787-RA	TD_00015984-RA	Inter	0.177128	0.102499	5.25028	5.02043	4.2693	9.6239	9.12912	9.29856	Sub	0.250742	2.10463	0.119139
TD_00067807-RA	TD_00015998-RA	Inter	0.168511	2.0069	8.95262	5.47978	2.61212	3.05304	7.36894	2.75863	Sub	0.2917	1.3474	0.216491
TD_00067815-RA	TD_00016004-RA	Inter	9.16157	36.6493	12.8159	8.11168	11.3586	11.8865	13.6232	18.3663	Sub	0.298768	1.04355	0.286298
TD_00067819-RA	TD_00016005-RA	Inter	0.0578313	0.095436	5.32153	3.04278	0.793885	0.25364	0.198704	1.09431	Sub	0.435203	NaN	NaN	High Sequence Divergence Value (pS>=0.75)
TD_00067827-RA	TD_00016016-RA	Inter	1.29919	16.1351	8.77432	10.3743	49.6341	0.0468854	110.055	0	Sub	0.336374	NaN	NaN	High Sequence Divergence Value (pS>=0.75)
TD_00067852-RA	TD_00016020-RA	Inter	11.7896	133.677	125.062	508.363	20.5887	55.5673	19.8695	3.27196	Sub	0.0157564	1.31839	0.0119512
TD_00067883-RA	TD_00016023-RA	Inter	13.6086	1.16202	7.33946	6.31532	9.54616	0.551964	6.23133	0.362847	AED	0.62081	NaN	NaN	High Sequence Divergence Value (pS>=0.75)
TD_00066834-RA	TD_00012964-RA	Inter	8.678	8.25873	6.20304	5.55849	0.449116	23.9342	3.5636	32.5979	Sub	0.489543	1.32876	0.36842
TD_00066836-RA	TD_00012971-RA	Inter	13.8547	18.9102	18.9882	18.5151	9.7828	23.7929	9.82086	19.754	Sub	0.334955	1.55493	0.215415
TD_00066839-RA	TD_00012998-RA	Inter	0.208879	0.592872	4.17377	11.0435	1.2742	0.166139	3.31869	0	Sub	0.334227	1.62971	0.205084
TD_00066848-RA	TD_00013022-RA	Inter	1.48672	2.8907	0.241293	1.54151	4.51891	17.2558	7.80254	14.9419	AED	0.386124	2.22121	0.173835
TD_00066850-RA	TD_00013030-RA	Inter	0.125575	0.27296	0.360158	11.4047	0.093957	0.333759	0.5291	0	Sub	0.510975	3.81847	0.133817
TD_00066854-RA	TD_00013035-RA	Inter	0.972691	24.0678	5.13417	0.959589	0	0.00911605	0	0.43253	Sub	0.283625	4.09742	0.0692205
TD_00066860-RA	TD_00013036-RA	Inter	7.45057	9.11289	39.5633	8.73807	139.374	17.0157	375.488	17.6807	Sub	0.21127	1.61873	0.130516
TD_00066861-RA	TD_00013037-RA	Inter	25.7918	9.53054	20.0146	10.9565	24.4192	3.10208	37.5276	2.06578	AED	0.332251	1.63006	0.203828
TD_00066863-RA	TD_00013042-RA	Inter	13.2273	6.95039	82.6698	7.06467	36.3507	12.5523	7.01611	1.79049	AED	0.396022	2.14742	0.184418
TD_00066864-RA	TD_00013043-RA	Inter	0.0226458	0.310111	3.55858	0.918312	0.198292	0.0683432	0.0899989	0.0337631	Sub	0.400459	2.11062	0.189735
TD_00067204-RA	TD_00008390-RA	Inter	17.9422	12.8879	11.03	13.8342	37.014	54.434	6.04253	38.3147	Sub	0.400495	1.57506	0.254272
TD_00067238-RA	TD_00008401-RA	Inter	0.021406	0.387328	0.05405	3.49814	0	2.28506	0.00577625	4.89271	AED	0.365425	1.93111	0.189231
TD_00067254-RA	TD_00008406-RA	Inter	3.96532	2.89557	3.19439	5.91936	3.80565	2.51207	0.942877	0.231388	Sub	0.264093	2.16604	0.121924
TD_00067265-RA	TD_00008433-RA	Inter	0.0594257	0.0140678	7.09618	8.20714	0.175857	0.063807	0.0507384	0.0812195	Sub	0.292446	2.23721	0.130719
TD_00067268-RA	TD_00008454-RA	Inter	5.14825	19.1478	18.2297	20.2607	5.5706	72.0782	10.4237	51.1292	AED	0.0929852	1.51279	0.0614661
TD_00067281-RA	TD_00008470-RA	Inter	30.3911	2.59028	9.99315	59.2109	24.0552	5.33153	1.5475	2.44096	Sub	0.255133	1.93338	0.131962
TD_00067290-RA	TD_00008501-RA	Inter	2.28363	9.14252	1.63152	10.6646	1.87132	48.4004	0.53506	70.924	AED	0.709877	1.76149	0.402998
TD_00067302-RA	TD_00008505-RA	Inter	16.0547	19.2324	18.6029	10.3374	12.5749	14.1852	16.2858	4.93544	Sub	0.242977	1.46466	0.165893
TD_00067324-RA	TD_00008537-RA	Inter	17.8181	20.1476	21.4613	65.3303	18.087	32.5857	22.5045	15.1001	Sub	0.16427	1.8748	0.0876199
TD_00065965-RA	TD_00015032-RA	Inter	2.6709	0.0126764	10.5316	0.615851	0.82938	0.0292969	0.312391	0	AED	0.337415	2.10813	0.160054
TD_00065981-RA	TD_00015034-RA	Inter	7.30091	0.518029	44.7671	1.05363	15.9996	3.39954	12.0404	0.915753	AED	0.383519	NaN	NaN	High Sequence Divergence Value (pS>=0.75)
TD_00065985-RA	TD_00015044-RA	Inter	0.267703	0	100.195	0	17.5121	0.259983	0.943582	0.0756525	AED	0.442032	NaN	NaN	High Sequence Divergence Value (pS>=0.75)
TD_00066013-RA	TD_00015049-RA	Inter	4.68018	0.00862535	9.4497	15.0066	5.10466	0	12.9717	0	Sub	0.445562	NaN	NaN	High Sequence Divergence Value (pS>=0.75)
TD_00066014-RA	TD_00015053-RA	Inter	24.6758	55.7711	21.9394	48.0269	24.1835	55.0259	40.8075	42.6677	AED	0.284801	NaN	NaN	High Sequence Divergence Value (pS>=0.75)
TD_00066037-RA	TD_00015065-RA	Inter	27.8645	9.79325	35.9187	31.0032	64.5612	47.5048	76.8244	37.7949	AED	0.0577729	1.34352	0.0430011
TD_00067319-RA	TD_00014288-RA	Inter	8.63308	1.38791	45.5513	2.94207	19.6139	3.79589	19.9109	17.8904	AED	0.219408	3.47904	0.0630658
TD_00067328-RA	TD_00014272-RA	Inter	0.292886	0	6.13323	0	1.95165	0	1.96981	0.0390214	AED	0.218876	1.9419	0.112712
TD_00067331-RA	TD_00014266-RA	Inter	7.45465	9.85634	9.64058	15.912	13.2813	49.5383	12.2435	38.6968	AED	0.522733	2.02752	0.25782
TD_00067345-RA	TD_00014247-RA	Inter	0	1.94553	31.7567	0.085227	0.119264	0.560335	0.537955	0	Sub	0.424238	2.30084	0.184384
TD_00067347-RA	TD_00014240-RA	Inter	10.0544	8.49907	2.70874	5.83616	18.6908	19.3443	34.385	12.5228	Sub	0.134236	NaN	NaN	High Sequence Divergence Value (pS>=0.75)
TD_00067349-RA	TD_00014238-RA	Inter	60.5573	16.1638	107.264	183.099	83.6831	10.6201	55.0568	35.2606	Sub	0.0456588	1.37961	0.0330956
TD_00067358-RA	TD_00014216-RA	Inter	4.03061	0	28.8649	0.472815	2.99838	0.0129219	9.98432	0.0910205	AED	0.299915	1.8201	0.164779
TD_00067359-RA	TD_00014215-RA	Inter	1.12296	12.0017	0.381323	16.8903	10.2108	10.1711	1.08785	0.068185	Sub	0.294417	2.33167	0.126269
TD_00067373-RA	TD_00014192-RA	Inter	0.0173246	0	8.8696	4.33528	0	1.14321	0.0307929	0.196965	Sub	0.388142	2.02382	0.191787
TD_00067383-RA	TD_00014183-RA	Inter	0.00565315	0.204944	0.195687	21.2437	0.0335864	2.52453	0.0269624	0.443994	AED	0.226527	1.7161	0.132001
TD_00067394-RA	TD_00014176-RA	Inter	5.92253	6.31668	6.41603	13.2549	4.36692	12.2048	9.00548	8.72647	Sub	0.5178	1.6394	0.315846
TD_00067406-RA	TD_00014154-RA	Inter	1.88728	3.75324	7.29577	5.9159	4.00327	8.30809	0.337337	24.0542	Sub	0.434328	1.84676	0.235184
TD_00067416-RA	TD_00014153-RA	Inter	5.29852	0.367435	35.349	0.501405	21.4298	3.74707	19.6176	41.2755	Sub	0.268386	1.03938	0.258217
TD_00067419-RA	TD_00014148-RA	Inter	5.66582	1.85721	9.17447	2.08629	4.52023	6.5735	3.31055	6.93292	Sub	0.529363	1.75506	0.301622
TD_00067420-RA	TD_00014146-RA	Inter	0	2.34004	0.722585	162.114	0	0.089412	0	0.188184	AED	0.575467	1.48516	0.387478
TD_00067431-RA	TD_00014121-RA	Inter	0.597401	763.269	15.9916	12069	1.70426	424.485	1.08777	802.617	AED	0.397574	1.15105	0.345402
TD_00067444-RA	TD_00014105-RA	Inter	0.00837545	0	1.64449	18.4607	0.889585	0.03013	0.064958	0	Sub	0.290718	2.99362	0.0971127
TD_00067445-RA	TD_00014084-RA	Inter	0	0.057805	0	5.62519	0	2.39572	0	3.06659	AED	0.617658	NaN	NaN	High Sequence Divergence Value (pS>=0.75)
TD_00067446-RA	TD_00014083-RA	Inter	0.279954	58.3182	10.1292	22.3777	2.38931	32.4366	0.332621	36.2914	AED	0.512867	NaN	NaN	High Sequence Divergence Value (pS>=0.75)
TD_00067456-RA	TD_00014077-RA	Inter	0	0.0604819	0.214982	0.141921	0	0.378202	0.0293536	0	Sub	0.446051	NaN	NaN	High Sequence Divergence Value (pS>=0.75)
TD_00067477-RA	TD_00014051-RA	Inter	12.7779	1.21271	3.68514	9.97142	10.6717	0.205129	14.5754	0	Sub	0.531158	1.70326	0.311848
TD_00067495-RA	TD_00014046-RA	Inter	3.28596	13.6232	9.26346	24.3585	1.23291	10.5728	0.925229	8.41656	AED	0.22191	1.8995	0.116826
TD_00067512-RA	TD_00014014-RA	Inter	7.20029	7.41179	8.74433	12.1538	22.2982	7.00795	24.2101	5.42582	Sub	0.345333	1.42686	0.242022
TD_00067521-RA	TD_00014008-RA	Inter	5.66526	1.9685	17.8707	14.125	74.9137	19.5763	190.368	21.3398	AED	0.32049	NaN	NaN	High Sequence Divergence Value (pS>=0.75)
TD_00067539-RA	TD_00013992-RA	Inter	32.1869	12.7449	72.0589	39.7652	78.8732	19.9014	80.1367	21.7407	AED	0.240686	1.72573	0.139469
TD_00067543-RA	TD_00013988-RA	Inter	14.7235	0.510183	24.2228	11.6798	0.378509	0.506237	0.0196521	0.932805	Sub	0.376899	1.8027	0.209074
TD_00067570-RA	TD_00013958-RA	Inter	9.72555	0.346794	14.4234	0.709153	14.8216	0.415901	1.4569	0.852707	AED	0.382348	2.63492	0.145108
TD_00067572-RA	TD_00013955-RA	Inter	1.37807	0	0.963905	0.0438903	5.47576	0.0698875	0.726151	0	AED	0.294574	NaN	NaN	High Sequence Divergence Value (pS>=0.75)
TD_00067760-RA	TD_00013846-RA	Inter	5.65745	7.27141	5.19564	10.2523	4.82675	21.4719	1.9096	84.5229	AED	0.628393	2.77088	0.226785
TD_00067782-RA	TD_00013842-RA	Inter	10.8413	1.45659	11.7655	9.78516	0.67096	0.397414	0.758835	0.773199	Sub	0.355567	2.37324	0.149823
TD_00067803-RA	TD_00013832-RA	Inter	20.188	5.70395	4.05596	5.76659	9.91179	6.97555	1.38936	2.88947	Sub	0.126454	1.37727	0.0918147
TD_00067816-RA	TD_00013818-RA	Inter	27.6375	56.1875	68.0917	16.1227	11.1797	15.607	15.3498	16.7809	Sub	0.243467	NaN	NaN	High Sequence Divergence Value (pS>=0.75)
TD_00067827-RA	TD_00013802-RA	Inter	1.29919	26.0727	8.77432	24.0859	49.6341	9.70125	110.055	7.05682	Sub	0.406194	4.44279	0.0914277
TD_00067831-RA	TD_00013792-RA	Inter	0.302789	0.0824412	8.92197	15.9815	0.263292	0.913978	0.00793595	0.178035	Sub	0.29742	1.86891	0.159141
TD_00067834-RA	TD_00013786-RA	Inter	0.0571977	0.655045	11.8504	3.84882	0.443425	1.48586	0.351519	0.756926	Sub	0.336044	1.6707	0.201139
TD_00067835-RA	TD_00013784-RA	Inter	0.0130534	0.013532	0.62459	0.525761	0	0	0.0861955	0	Sub	0.233022	NaN	NaN	High Sequence Divergence Value (pS>=0.75)
TD_00067836-RA	TD_00013776-RA	Inter	0.0734985	0.376418	2.07069	0.061824	2.23503	2.35884	1.51201	1.35812	Sub	0.347717	2.15633	0.161254
TD_00067840-RA	TD_00013775-RA	Inter	32.1305	0.292149	18.9185	29.6141	22.5072	8.35783	22.9505	16.9583	Sub	0.282905	2.24621	0.125948
TD_00067843-RA	TD_00013774-RA	Inter	9.23943	0	21.7104	2.95539	2.22814	0.0386027	0.708164	0	AED	0.306985	1.93203	0.158892
TD_00068064-RA	TD_00014764-RA	Inter	1.57724	1.43414	5.68478	21.0611	0.592447	0.0524012	0.247269	0.191691	Sub	0.327061	2.26899	0.144144
TD_00068083-RA	TD_00014754-RA	Inter	12.0673	4.44904	20.1332	7.30206	3.53473	9.13222	1.3313	5.8951	Sub	0.318311	1.74336	0.182585
TD_00068085-RA	TD_00014751-RA	Inter	34.6469	56.7394	32.7081	39.5228	10.8973	25.7061	5.59738	28.1861	AED	0.255529	2.07809	0.122964
TD_00068093-RA	TD_00014747-RA	Inter	0.0199646	0.0171115	1.85941	13.036	0.104476	0.573222	0.600932	0.211471	Sub	0.574717	1.59185	0.361038
TD_00068107-RA	TD_00014730-RA	Inter	0.0679035	0.0282224	0.053018	0.92467	0	0.926185	0	0.090602	Sub	0.583016	NaN	NaN	High Sequence Divergence Value (pS>=0.75)
TD_00068119-RA	TD_00014709-RA	Inter	0.409455	4.32134	3.12187	1.3758	0.06642	0	0.120385	0.0861443	Sub	0.379845	2.93302	0.129507
TD_00068128-RA	TD_00014705-RA	Inter	4.82039	4.04762	41.1268	6.48313	7.63254	4.32444	0.0154185	5.89156	Sub	0.121426	1.3486	0.090038
TD_00068139-RA	TD_00014673-RA	Inter	0	0.133275	0.353327	0.150479	0	0.211973	0	0	Sub	0.243041	1.14806	0.211697
TD_00068141-RA	TD_00014671-RA	Inter	5.39144	2.10142	5.30891	32.0051	9.4	4.61841	12.9763	43.24	Sub	0.462961	2.09894	0.220569
TD_00068142-RA	TD_00014652-RA	Inter	10.0788	0.323452	6.39708	0.63883	11.5015	0.991749	21.8736	1.11529	AED	0.286689	1.2007	0.238769
TD_00068152-RA	TD_00014643-RA	Inter	0.302199	7.73623	8.73465	9.75471	3.67893	1.67332	0.408052	1.09022	Sub	0.475387	2.092	0.227241
TD_00067212-RA	TD_00014406-RA	Inter	33.8615	72.2064	12.8622	72.1883	8.57587	45.878	13.4804	34.4492	AED	0.32318	1.58906	0.203377
TD_00067217-RA	TD_00014399-RA	Inter	6.17873	1.05994	6.40145	2.04703	11.0867	3.83319	12.9288	3.85845	AED	0.197407	4.54486	0.0434353
TD_00067238-RA	TD_00014397-RA	Inter	0.021406	0.364322	0.05405	3.93042	0	21.6864	0.00577625	7.64258	AED	0.322651	2.17996	0.148007
TD_00067239-RA	TD_00014395-RA	Inter	0.22638	21.8603	1.21401	35.4358	0.118635	31.8647	0.0290034	14.8198	AED	0.240833	NaN	NaN	High Sequence Divergence Value (pS>=0.75)
TD_00067251-RA	TD_00014386-RA	Inter	34.936	446.952	601.49	633.593	8.10507	155.86	16.4094	110.541	AED	0.203903	NaN	NaN	High Sequence Divergence Value (pS>=0.75)
TD_00067254-RA	TD_00014379-RA	Inter	3.96532	0.596321	3.19439	0.0725535	3.80565	0.376424	0.942877	0	AED	0.3389	NaN	NaN	High Sequence Divergence Value (pS>=0.75)
TD_00068162-RA	TD_00014612-RA	Inter	0.0158184	3.41883	5.91127	39.5029	0.0365495	3.53785	0.0298377	4.92241	AED	0.447916	3.58633	0.124895
TD_00068167-RA	TD_00014608-RA	Inter	0.369008	0.822012	7.93446	8.48064	1.86086	23.9411	0.0859968	29.1136	AED	0.298284	3.43228	0.0869055
TD_00068174-RA	TD_00014603-RA	Inter	0	16.6911	1.81781	331.965	0	31.4693	0.891103	21.4667	AED	0.127465	2.35407	0.0541467
TD_00068193-RA	TD_00014573-RA	Inter	19.8748	72.0336	18.5325	35.1957	14.7913	30.1308	13.1282	20.2547	AED	0.179336	1.22713	0.146143
TD_00068194-RA	TD_00014572-RA	Inter	4.72929	2.99337	8.421	2.28529	7.1037	7.99385	7.52382	5.27991	Sub	0.341346	1.60946	0.212087
TD_00068196-RA	TD_00014563-RA	Inter	4.01502	5.87009	10.9032	17.9601	15.4047	17.2739	4.12246	8.75881	AED	0.375696	1.98004	0.189742
TD_00067057-RA	TD_00006985-RA	Inter	8.98295	0.342681	12.7944	1.4544	13.9333	2.34628	10.5863	1.22291	AED	0.0889102	0.391119	0.227323
TD_00067058-RA	TD_00006987-RA	Inter	16.2168	40.3288	20.8185	52.0277	28.194	25.6604	25.8109	47.3693	Sub	0.0491193	0.627983	0.0782177
TD_00067059-RA	TD_00006989-RA	Inter	19.9799	6.09445	17.1531	21.8406	22.6096	6.34096	13.2154	10.4286	Sub	0.241505	0.787916	0.30651
TD_00067063-RA	TD_00006990-RA	Inter	0.0245311	57.21	0.0095053	0.389282	0.0176161	3.75911	0	4.35137	AED	0.418377	2.04556	0.20453
TD_00067069-RA	TD_00006994-RA	Inter	501.323	78.1717	14.8051	14.6455	1.93383	0.634505	0.0598255	0	AED	0.0317026	0.593171	0.053446
TD_00067070-RA	TD_00006995-RA	Inter	0.214008	0.528744	6.58002	5.17668	0.196734	0.399052	0.0198061	0.125607	Sub	0.233913	0.813173	0.287655
TD_00067071-RA	TD_00006996-RA	Inter	17.7482	31.8634	16.9864	14.945	6.8849	14.4761	11.1036	16.7118	Sub	0.0052402	0.927062	0.00565247
TD_00067076-RA	TD_00007001-RA	Inter	0.0492124	0	0.005084	0.298899	0	0	0.061917	0	Sub	0.387451	1.33411	0.290419
TD_00067077-RA	TD_00007003-RA	Inter	0	0.170362	0	14.468	0	0.194383	0.073736	0.516664	AED	0.157222	0.930887	0.168895
TD_00067081-RA	TD_00007006-RA	Inter	0.278386	0	2.02672	0.26854	0.557983	0.157267	0.223348	0.10601	AED	0.15917	0.453497	0.350984
TD_00067089-RA	TD_00007007-RA	Inter	0.55346	0.321306	13.3095	0.169414	0.458561	0	1.80859	0	AED	0.288344	1.40494	0.205236
TD_00067090-RA	TD_00007009-RA	Inter	7.19276	0.274328	2.38304	4.0464	1.50451	0.384211	0	0.0151431	Sub	0.0724769	0.523875	0.138348
TD_00067095-RA	TD_00007015-RA	Inter	1.0431	4.31954	0.194795	1.49628	3.76622	1.21419	0.100915	0.834547	Sub	0.37064	1.22683	0.302111
TD_00067102-RA	TD_00007039-RA	Inter	0.26307	4.51084	4.83389	9.94171	3.37717	11.7182	3.63506	39.9796	AED	0.134045	0.683108	0.196228
TD_00067103-RA	TD_00007040-RA	Inter	8.01002	22.7781	14.9695	43.3826	13.6973	48.4079	19.9198	43.3616	AED	0.0352195	0.470769	0.0748128
TD_00067104-RA	TD_00007041-RA	Inter	3.68273	3.72935	7.10016	2.75273	158.446	105.41	164.593	145.131	Sub	0.171093	0.567372	0.301554
TD_00067107-RA	TD_00007043-RA	Inter	0.0775436	0.670542	0.666635	11.7871	0.123845	0.283513	0.655325	0.0865916	Sub	0.0995654	0.712852	0.139672
TD_00067108-RA	TD_00007051-RA	Inter	34.0303	22.6209	44.1405	22.0121	458.907	75.7465	200.161	41.6215	AED	0.0890616	0.425988	0.209071
TD_00067110-RA	TD_00007053-RA	Inter	0.00430336	0.959622	0.254906	7.68703	0	0.258385	0.0610595	0.0058827	Sub	0.150682	0.75287	0.200143
TD_00067112-RA	TD_00007054-RA	Inter	0.621926	7.17159	26.0471	25.6408	5.58851	9.03409	0.243852	0.676641	Sub	0.139228	0.633643	0.219726
TD_00067117-RA	TD_00007071-RA	Inter	0.0117994	0.0846353	2.03014	1.1242	0.27784	0.756868	0.796575	0.565755	Sub	0.102417	0.433867	0.236055
TD_00067118-RA	TD_00007073-RA	Inter	20.5626	2.08799	39.0928	3.71606	25.3108	3.9159	18.0887	9.29559	AED	0.427102	0.840545	0.508126
TD_00067119-RA	TD_00007075-RA	Inter	2.9419	1.36191	10.0025	1.15094	17.4656	7.55101	23.1091	8.37484	AED	0.115677	0.667878	0.173201
TD_00067120-RA	TD_00007076-RA	Inter	36.4227	55.7779	156.584	124.475	48.6234	114.11	78.2482	168.947	Sub	0.0202355	0.382545	0.052897
TD_00067121-RA	TD_00007081-RA	Inter	175.384	20.1587	412.253	63.2949	135.102	28.0178	76.4438	74.9707	AED	0.12716	0.388346	0.32744
TD_00067127-RA	TD_00007119-RA	Inter	24.096	7.80593	10.7804	5.88403	0.13666	0.0266343	0.154046	0.0151685	AED	0.152028	0.731192	0.207919
TD_00067132-RA	TD_00007123-RA	Inter	4.48262	4.48046	3.9457	9.89544	2.59748	2.71304	2.11528	0.363694	Sub	0.130967	0.591984	0.221234
TD_00067134-RA	TD_00007124-RA	Inter	4.01924	4.31858	4.00375	0.53175	3.35295	5.83792	8.70544	4.58986	Sub	0.0955736	0.374153	0.25544
TD_00067137-RA	TD_00007127-RA	Inter	0	0.0361573	1.65357	2.36204	1.74747	2.33448	1.48066	1.51156	AED	0.0887746	0.627143	0.141554
TD_00067142-RA	TD_00007130-RA	Inter	9.64282	5.71865	125.667	10.9794	30.6183	4.94712	17.6184	5.13093	AED	0.170326	0.557694	0.305411
TD_00067143-RA	TD_00007131-RA	Inter	0.169193	0.76856	7.2481	3.95207	0.662346	0.969931	0.880636	0.208886	Sub	0.139809	0.43082	0.324518
TD_00067144-RA	TD_00007136-RA	Inter	4.65983	0.855305	4.91423	0.196972	7.62924	0.372356	7.75511	0.00914185	AED	0.455964	0.992549	0.459386
TD_00067146-RA	TD_00007148-RA	Inter	1.35746	0	9.01839	0	1.47997	0.0116031	0.226801	0	AED	0.252282	0.603916	0.417743
TD_00067149-RA	TD_00007169-RA	Inter	0.847437	37.7643	1.02278	23.3316	0.465656	50.0615	0.397494	35.3644	AED	0.176792	0.534097	0.33101
TD_00067152-RA	TD_00007171-RA	Inter	3.86623	1.02564	0.674625	40.1463	0.254068	0.144081	0.667257	3.91538	Sub	0.152858	0.671995	0.227469
TD_00067153-RA	TD_00007172-RA	Inter	0.0791349	11.2646	1.02773	4.30808	0.114008	0.220161	4.20005	0.324382	Sub	0.231914	0.596373	0.388874
TD_00067154-RA	TD_00007173-RA	Inter	0.015514	0.499318	0.359592	1.4526	0.100176	0.741443	0.0425893	0.388734	AED	0.24489	0.594619	0.411843
TD_00067155-RA	TD_00007174-RA	Inter	6.77583	4.22204	8.51173	3.89547	11.8447	8.5297	7.31187	5.57775	AED	0.0799849	0.475301	0.168283
TD_00067160-RA	TD_00007175-RA	Inter	90.6393	4.12742	7.63964	10.188	2.65228	1.12625	6.5035	0.244818	Sub	0.112523	0.9016	0.124804
TD_00067162-RA	TD_00007176-RA	Inter	7.40917	7.83075	8.20727	8.3567	10.2843	9.23995	8.00951	7.44653	Sub	0.111365	0.514211	0.216575
TD_00067163-RA	TD_00007177-RA	Inter	11.8796	12.189	11.4536	7.56288	37.7929	33.5376	48.132	36.9787	Sub	0.0237261	0.397247	0.0597261
TD_00067164-RA	TD_00007178-RA	Inter	21.2558	71.2256	14.1206	134.065	16.5273	140.628	15.8667	97.4576	AED	0.0948631	0.511088	0.18561
TD_00067167-RA	TD_00007181-RA	Inter	35.5844	45.1785	20.088	68.4933	39.3349	11.695	88.1402	32.123	Sub	0.644248	1.69895	0.379204
TD_00067171-RA	TD_00007183-RA	Inter	1.30601	1.30417	8.30175	5.54498	1.49958	0.201438	0.719349	1.12685	Sub	0.0578146	0.509371	0.113502
TD_00067174-RA	TD_00007184-RA	Inter	3.84484	9.50511	9.14366	22.204	6.15358	9.43924	7.2326	9.57844	AED	0.167784	0.326686	0.513594
TD_00067175-RA	TD_00007185-RA	Inter	1.42185	1.52424	1.74104	3.24285	3.86091	0.473467	8.65813	0.45389	Sub	0.0925932	0.420186	0.220362
TD_00067185-RA	TD_00007188-RA	Inter	0.366899	2.81602	6.13593	4.55417	1.29889	1.43541	1.34684	1.28978	Sub	0.0932822	0.524221	0.177944
TD_00067186-RA	TD_00007195-RA	Inter	0.829829	0.193871	2.74069	1.23022	2.19764	6.16774	2.4171	2.45323	Sub	0.123986	0.825774	0.150145
TD_00067189-RA	TD_00007197-RA	Inter	3.70413	0.423978	7.68293	7.01998	0.640962	7.75957	0.206483	0.493708	Sub	0.0945011	0.458524	0.206098
TD_00067190-RA	TD_00007203-RA	Inter	33.4026	0.708777	0.71008	1.91755	0	17.3799	0	15.4846	Sub	0.132614	0.976487	0.135807
TD_00067192-RA	TD_00007204-RA	Inter	12.8412	6.57119	15.3315	12.2377	40.1564	12.8006	30.9886	23.6681	AED	0.136609	0.608561	0.224478
TD_00067194-RA	TD_00007206-RA	Inter	7.09551	11.1248	8.69989	35.1186	7.06869	8.8482	7.14147	5.08939	Sub	0.110345	0.791756	0.139367
TD_00067195-RA	TD_00007207-RA	Inter	3.07051	0.0247967	39.0194	7.93219	70.2126	1.68249	11.9734	0.657684	AED	0.0792987	0.62382	0.127118
TD_00067199-RA	TD_00007223-RA	Inter	24.8848	8.67979	23.3115	15.8043	172.694	15.7724	148.845	13.0982	AED	0.139238	0.628594	0.221508
TD_00067201-RA	TD_00007226-RA	Inter	6.21509	6.62495	5.05086	11.94	8.66419	6.58132	4.65824	10.0379	Sub	0.0895512	0.572334	0.156467
TD_00067204-RA	TD_00007227-RA	Inter	17.9422	0.0152953	11.03	4.23384	37.014	0.188086	6.04253	0	AED	0.156736	0.576086	0.27207
TD_00067211-RA	TD_00007231-RA	Inter	0.0437215	6.10368	5.1479	4.63727	2.80378	16.8844	1.32341	18.4661	Sub	0.12668	0.574351	0.220563
TD_00067218-RA	TD_00007234-RA	Inter	4.0667	5.9672	8.32253	5.88169	3.34875	4.02212	1.5128	12.8879	Sub	0.117989	0.544656	0.216631
TD_00067221-RA	TD_00007235-RA	Inter	0	4.05312	1.36723	2.36171	0.133764	0.148224	0	0	AED	0.268837	1.24605	0.215752
TD_00067240-RA	TD_00007246-RA	Inter	13.9153	7.16014	22.2863	7.17331	14.6636	7.31831	20.1379	6.45228	AED	0.0784873	0.490361	0.16006
TD_00067245-RA	TD_00007249-RA	Inter	4.13251	1.73156	14.2844	7.09774	2.20481	0.935854	2.96837	0.503784	AED	0.145841	0.361496	0.403438
TD_00067248-RA	TD_00007250-RA	Inter	0.733024	9.22365	3.52763	4.17347	1.34755	9.02733	0.392423	0.281667	Sub	0.18272	0.446525	0.409204
TD_00067251-RA	TD_00007252-RA	Inter	34.936	33.2077	601.49	97.1971	8.10507	10.802	16.4094	23.5241	Sub	0.0696293	0.776513	0.0896692
TD_00067252-RA	TD_00007259-RA	Inter	1.92938	2.62064	0.19628	3.65397	4.58369	7.28395	8.32746	8.76647	AED	0.160145	0.422966	0.378623
TD_00067254-RA	TD_00007261-RA	Inter	3.96532	31.1503	3.19439	7.01237	3.80565	12.825	0.942877	1.81336	AED	0.125692	0.601848	0.208843
TD_00067260-RA	TD_00007264-RA	Inter	7.40333	2.53024	2.54413	5.68513	17.9937	6.86184	9.26029	5.61864	Sub	0.0969556	0.792292	0.122374
TD_00067263-RA	TD_00007265-RA	Inter	18.6117	18.6498	15.0523	33.2347	58.9849	51.445	43.4596	34.7162	Sub	0.0719093	0.512255	0.140378
TD_00067265-RA	TD_00007274-RA	Inter	0.0594257	0.34169	7.09618	9.03519	0.175857	1.29318	0.0507384	0.828025	AED	0.101724	0.600512	0.169396
TD_00067268-RA	TD_00007281-RA	Inter	5.14825	18.7569	18.2297	23.935	5.5706	4.79233	10.4237	0.384512	Sub	0.0447291	0.59125	0.0756518
TD_00067272-RA	TD_00007282-RA	Inter	0.937198	24.2026	0	20.0719	0	4.58901	0	2.08016	AED	0.262474	0.626279	0.4191
TD_00067281-RA	TD_00007284-RA	Inter	30.3911	0.18481	9.99315	2.54327	24.0552	7.28219	1.5475	0.539264	AED	0.209265	3.18386	0.0657267
TD_00067286-RA	TD_00007288-RA	Inter	0.117609	0	0.606735	0.0564725	1.28895	0.0386027	10.3976	0.132537	AED	0.587009	1.63297	0.359472
TD_00067287-RA	TD_00007293-RA	Inter	0.178288	0.0409181	0.376871	8.21868	0.344686	0.127753	0.458975	0.00970075	Sub	0.194814	0.591073	0.329593
TD_00067288-RA	TD_00007297-RA	Inter	18.2564	14.0111	16.3609	21.6805	12.5579	9.67149	13.9609	13.079	Sub	0.234894	0.626384	0.375001
TD_00067314-RA	TD_00007300-RA	Inter	0.326589	19.0814	8.49206	23.2064	1.52055	57.7219	0.0577322	55.8275	AED	0.117224	0.559337	0.209577
TD_00067316-RA	TD_00007301-RA	Inter	10.777	0.168656	7.6562	1.57746	32.2335	0.341182	63.8227	1.19009	AED	0.134908	0.570683	0.236397
TD_00067322-RA	TD_00007303-RA	Inter	4.89014	0	11.8054	0.104654	6.97398	0	4.89149	0.344128	AED	0.110813	0.550776	0.201194
TD_00067331-RA	TD_00007308-RA	Inter	7.45465	10.659	9.64058	106.835	13.2813	13.5518	12.2435	20.2659	AED	0.230086	0.498602	0.461463
TD_00067332-RA	TD_00007313-RA	Inter	0.37936	0.0600395	58.8261	0.234251	0.0655235	0.01562	0	0	AED	0.290129	2.31475	0.12534
TD_00067334-RA	TD_00007314-RA	Inter	7.76104	0	23.4692	0.160903	7.33883	0	7.18674	0	AED	0.280517	0.606287	0.46268
TD_00067344-RA	TD_00007317-RA	Inter	1.9915	0.739197	13.741	4.76067	2.35057	1.22386	20.9392	11.5938	AED	0.0755536	0.520795	0.145074
TD_00067349-RA	TD_00007321-RA	Inter	60.5573	39.8991	107.264	47.4725	83.6831	70.3281	55.0568	84.9848	Sub	0.024791	0.348493	0.0711377
TD_00067352-RA	TD_00007330-RA	Inter	0.251614	132.802	1.38454	308.401	0.0916435	53.8073	0	114.376	AED	0.350996	0.788797	0.444976
TD_00067353-RA	TD_00007332-RA	Inter	23.3851	15.9763	51.1062	47.7278	26.2839	7.5914	44.5418	14.4628	AED	0.00537155	0.439233	0.0122294
TD_00067354-RA	TD_00007333-RA	Inter	3.43838	4.04057	2.27837	8.62156	0.688763	1.30182	0.153737	0.307622	AED	0.0845632	0.511028	0.165476
TD_00067355-RA	TD_00007334-RA	Inter	0.134031	7.91986	1.53821	6.2455	0.0910785	6.57432	0.200687	3.04894	AED	0.12038	0.534432	0.22525
TD_00067356-RA	TD_00007335-RA	Inter	1.02968	0.0223188	12.3113	1.01423	0.413567	0.221499	0.111159	0.0129611	AED	0.0967712	0.505025	0.191617
TD_00067358-RA	TD_00007349-RA	Inter	4.03061	2.01157	28.8649	1.23814	2.99838	0.183122	9.98432	24.0908	Sub	0.15436	0.894806	0.172506
TD_00067359-RA	TD_00007351-RA	Inter	1.12296	1.08541	0.381323	1.17401	10.2108	0.137232	1.08785	3.86418	Sub	0.138607	0.594038	0.23333
TD_00067360-RA	TD_00007352-RA	Inter	394.611	351.264	100.845	46.4475	8.17073	0.794095	0.517267	0.0299571	AED	0.0463658	0.50018	0.0926982
TD_00067369-RA	TD_00007357-RA	Inter	6.28453	19.8294	3.87343	13.3779	8.08334	16.5642	25.0552	5.8396	Sub	0.0573515	0.426564	0.13445
TD_00067371-RA	TD_00007358-RA	Inter	8.84816	1.33055	728.561	1119.89	6.17968	14.4634	3.2945	16.9738	Sub	0.0499765	0.593368	0.0842251
TD_00067384-RA	TD_00007366-RA	Inter	19.6096	26.2382	59.4455	37.1715	58.6007	38.0692	38.5648	63.5703	Sub	0.105077	0.35968	0.292141
TD_00067387-RA	TD_00007373-RA	Inter	68.6889	47.6095	80.8154	68.3077	134.245	69.5416	164.245	65.6291	AED	0.0119575	0.516305	0.0231598
TD_00067388-RA	TD_00007374-RA	Inter	0.102913	12.4553	2.33869	27.9939	0.221253	8.36265	0.456746	10.73	AED	0.115529	0.559093	0.206636
TD_00067394-RA	TD_00007376-RA	Inter	5.92253	3.2056	6.41603	12.9202	4.36692	10.9114	9.00548	16.2041	Sub	0.234111	0.542372	0.431644
TD_00067402-RA	TD_00007387-RA	Inter	0.0858461	0.00828815	0.09785	2.77797	0.00867675	0.121773	0.276971	0.075202	Sub	0.107814	0.529636	0.203563
TD_00067403-RA	TD_00007388-RA	Inter	20.5544	32.7074	31.209	46.1536	48.9609	60.6921	51.0052	46.6544	Sub	0.0469793	0.56557	0.0830654
TD_00067406-RA	TD_00007389-RA	Inter	1.88728	0.099352	7.29577	0.776806	4.00327	0.0761147	0.337337	0.0819804	AED	0.155766	0.518733	0.300282
TD_00067407-RA	TD_00007391-RA	Inter	1.29878	0.255841	82.7567	1.92501	4.98996	0.1476	0.18445	0	AED	0.125692	0.517801	0.242743
TD_00067408-RA	TD_00007397-RA	Inter	7.32278	10.813	25.958	33.7928	9.05258	5.48831	8.59591	4.67736	Sub	0.200072	0.933693	0.21428
TD_00067409-RA	TD_00007398-RA	Inter	19.4737	7.16258	57.9338	39.997	23.7579	55.1889	18.5543	50.773	Sub	0.155944	0.722728	0.215771
TD_00067413-RA	TD_00007401-RA	Inter	0.169877	12.7284	2.82508	17.0746	2.47581	24.1863	0.651461	13.1599	AED	0.347458	0.772678	0.44968
TD_00067417-RA	TD_00007405-RA	Inter	15.0045	2.99004	4.22576	2.58634	0.418048	2.84318	0.0252514	0.118358	Sub	0.0664882	0.91132	0.0729582
TD_00067418-RA	TD_00007406-RA	Inter	3.99315	1.91344	78.609	60.8614	8.03466	7.28591	3.70491	3.54786	AED	0.135121	0.636077	0.212428
TD_00067420-RA	TD_00007409-RA	Inter	0	0.107189	0.722585	299.663	0	17.0638	0	10.1249	AED	0.274286	0.684498	0.400711
TD_00067424-RA	TD_00007412-RA	Inter	12.5928	46.2642	15.5703	55.401	7.60288	38.8042	10.9584	38.1223	AED	0.0197395	0.378313	0.0521776
TD_00067428-RA	TD_00007423-RA	Inter	3.75292	13.7588	27.4183	162.934	3.09225	17.7995	7.0736	16.6975	AED	0.129485	0.646395	0.200319
TD_00067430-RA	TD_00007424-RA	Inter	0.0979545	1.54007	28.5619	33.1936	2.70993	0.149043	17.9103	0.077521	Sub	0.070788	0.495683	0.142809
TD_00067431-RA	TD_00007425-RA	Inter	0.597401	9.21129	15.9916	240.803	1.70426	11.0128	1.08777	1.70167	AED	0.163881	0.648047	0.252884
TD_00067436-RA	TD_00007432-RA	Inter	0.076031	0.310435	4.2975	22.8677	0.19663	3.0299	0	0.339909	AED	0.0952346	0.648813	0.146783
TD_00067437-RA	TD_00007433-RA	Inter	0.0417507	0.0306567	1.79542	3.46135	0.743989	2.13205	0.68777	1.14404	Sub	0.156343	0.73408	0.212978
TD_00067444-RA	TD_00007438-RA	Inter	0.00837545	0	1.64449	0.485947	0.889585	0	0.064958	0	AED	0.0871919	0.445645	0.195653
TD_00067446-RA	TD_00007440-RA	Inter	0.279954	0	10.1292	30.9869	2.38931	0	0.332621	0.24783	Sub	0.0928062	0.716634	0.129503
TD_00067450-RA	TD_00007448-RA	Inter	0.547991	0.270143	15.9594	0.861441	0.27465	0.243721	0.0712146	0.168211	Sub	0.362525	2.14271	0.16919
TD_00067458-RA	TD_00007457-RA	Inter	0	1.36347	3.14511	4.07951	0.0877625	0	0	0	Sub	0.281931	0.903845	0.311924
TD_00067460-RA	TD_00007469-RA	Inter	0.618645	16.3939	1.05034	4.97794	0.719575	2.91554	0	3.7041	AED	0.254516	0.48525	0.524504
TD_00067461-RA	TD_00007474-RA	Inter	3.05128	15.2867	25.2803	12.9259	41.8257	23.3853	40.7996	14.7875	Sub	0.165235	0.527101	0.313479
TD_00067462-RA	TD_00007478-RA	Inter	38.4863	1.79346	62.7955	10.1003	46.6584	3.08643	43.3541	10.5442	AED	0.0845157	0.558483	0.151331
TD_00067465-RA	TD_00007481-RA	Inter	0.23252	154.416	3.75378	152.329	0.694925	110.719	0.0258519	100.415	AED	0.152829	0.43591	0.350597
TD_00067470-RA	TD_00007484-RA	Inter	65.1452	23.6197	26.1528	1.17828	18.2306	0.281216	41.4398	0.118745	AED	0.0920622	0.611874	0.150459
TD_00067472-RA	TD_00007486-RA	Inter	6.50531	12.2705	8.61075	8.80173	37.7442	13.2066	114.83	14.2095	Sub	0.0740059	0.459638	0.161009
TD_00067473-RA	TD_00007491-RA	Inter	0.0159061	1.89525	2.96112	4.17058	0.0300222	1.10736	0	1.99131	AED	0.189875	1.04943	0.180932
TD_00067477-RA	TD_00007493-RA	Inter	12.7779	4.47495	3.68514	0.438938	10.6717	0.639651	14.5754	0.128176	AED	0.21375	0.522869	0.408803
TD_00067482-RA	TD_00007499-RA	Inter	2.74748	4.77568	15.9417	7.19979	2.83893	27.8556	0.945835	23.2067	Sub	0.344506	0.584393	0.58951
TD_00067485-RA	TD_00007500-RA	Inter	0.131505	45.632	96.5071	9.05602	0.141123	924.172	0.184199	952.68	Sub	0.44187	1.36781	0.32305
TD_00067487-RA	TD_00007503-RA	Inter	13.6749	0.124971	31.8832	0.587295	13.9263	0.47381	10.8726	0.0452429	AED	0.0887296	0.521383	0.170181
TD_00067489-RA	TD_00007505-RA	Inter	0.0356245	0.803603	3.23943	0.33572	3.5374	3.31912	1.38212	1.16373	Sub	0.0683663	0.550177	0.124262
TD_00067490-RA	TD_00007506-RA	Inter	0	0	0.801685	0.821935	0	0.266565	0.264982	0.661258	AED	0.102991	0.849663	0.121214
TD_00067494-RA	TD_00007508-RA	Inter	0.383485	6.27037	0.311621	21.9111	0.0392024	5.255	0.704878	12.077	AED	0.280875	1.01789	0.275938
TD_00067500-RA	TD_00007517-RA	Inter	0.557897	1.95988	0.0491372	2.8642	0.0380564	494.187	0.0760905	934.652	AED	0.582973	NaN	NaN	High Sequence Divergence Value (pS>=0.75)
TD_00067501-RA	TD_00007521-RA	Inter	17.4485	11.7033	43.9348	48.0308	34.9051	32.9166	21.8886	31.6006	Sub	0.0265546	0.423378	0.0627209
TD_00067502-RA	TD_00007522-RA	Inter	2.88775	0.0614796	31.7764	15.3184	0.075565	0.0069287	0	0.0700165	Sub	0.0824367	0.734731	0.1122
TD_00067503-RA	TD_00007525-RA	Inter	2.83085	1.57844	4.9445	1.04489	2.05255	0.999082	0.973543	3.18043	Sub	0.478783	0.75948	0.630409
TD_00067505-RA	TD_00007526-RA	Inter	0.291073	0.13085	7.75605	5.07787	3.65232	0.439358	0.224576	0.0079098	AED	0.096599	0.576183	0.167653
TD_00067506-RA	TD_00007527-RA	Inter	29.7439	128.747	35.4719	98.7799	55.1039	163.63	50.6966	122.179	AED	0.130518	0.491887	0.265342
TD_00067508-RA	TD_00007528-RA	Inter	0.5173	0.0819415	2.83816	2.42541	1.37902	0.0547446	2.06026	0	AED	0.163916	0.793321	0.20662
TD_00067512-RA	TD_00007529-RA	Inter	7.20029	3.67531	8.74433	4.58984	22.2982	6.21719	24.2101	22.9458	AED	0.0894215	0.834328	0.107178
TD_00067516-RA	TD_00007530-RA	Inter	0.374906	0.0254327	6.74348	1.19213	0.0886914	1.08071	0.0758429	0.180572	Sub	0.146917	0.70607	0.208077
TD_00067518-RA	TD_00007533-RA	Inter	3.68635	31.3296	2.69068	64.1865	12.6858	90.364	16.9145	92.0694	AED	0.0929484	0.617095	0.150623
TD_00067521-RA	TD_00007540-RA	Inter	5.66526	2.36304	17.8707	36.8105	74.9137	8.38172	190.368	8.53815	Sub	0.116974	0.737172	0.15868
TD_00067528-RA	TD_00007544-RA	Inter	20.5026	6.24573	28.924	5.66596	36.1037	5.62992	37.6418	15.4801	AED	0.0670483	0.435756	0.153867
TD_00067529-RA	TD_00007545-RA	Inter	0.0262535	5.40819	8.93828	39.998	0.169751	0.05759	2.21387	0.0769085	Sub	0.0756717	0.815657	0.092774
TD_00067533-RA	TD_00007551-RA	Inter	1.43613	2.95391	11.4638	5.62622	4.91613	3.02734	1.07932	0.660417	Sub	0.071699	0.667851	0.107358
TD_00067541-RA	TD_00007565-RA	Inter	77.5133	110.979	84.8709	67.216	91.5913	69.622	93.5203	118.071	Sub	0.0532501	0.514192	0.103561
TD_00067543-RA	TD_00007567-RA	Inter	14.7235	7.42511	24.2228	20.9643	0.378509	15.8949	0.0196521	33.5057	Sub	0.211315	0.88789	0.237996
TD_00067552-RA	TD_00007570-RA	Inter	0.0949756	4.9687	25.2273	23.5965	0	11.7181	0	106.874	Sub	0.108571	0.632475	0.17166
TD_00067553-RA	TD_00007573-RA	Inter	7.76933	26.5941	5.18611	26.143	3.62893	6.76211	14.9221	5.54131	Sub	0.337168	0.86451	0.390011
TD_00067554-RA	TD_00007574-RA	Inter	0.0286608	0.358865	0.581495	1.06123	0.202889	0.854674	0.47106	0.220687	Sub	0.243096	0.586234	0.414675
TD_00067556-RA	TD_00007576-RA	Inter	17.4081	12.4492	24.7513	26.9832	27.0127	15.8485	29.9697	17.7184	Sub	0.0697149	0.428555	0.162674
TD_00067558-RA	TD_00007578-RA	Inter	9.0271	5.38353	104.803	0.82318	30.7984	4.31684	38.6071	8.82869	AED	0.12991	0.701815	0.185106
TD_00067562-RA	TD_00007581-RA	Inter	3.84402	2.17268	1.27575	3.42474	8.17381	2.85403	6.83939	3.52282	Sub	0.1244	0.402378	0.309161
TD_00067563-RA	TD_00007583-RA	Inter	0.183512	0.0587835	2.92031	3.95843	0.462753	0.247023	0.703874	0.0911891	Sub	0.152915	0.707513	0.21613
TD_00067564-RA	TD_00007584-RA	Inter	1.83977	11.2931	5.455	7.91329	2.20408	5.07188	2.53083	5.36062	AED	0.547169	1.5818	0.345916
TD_00067567-RA	TD_00007585-RA	Inter	0.316275	1.8894	9.19821	18.4421	0.244148	1.38375	0.18898	0.0795779	Sub	0.0869078	0.66353	0.130978
TD_00067569-RA	TD_00007587-RA	Inter	15.2817	10.4421	17.6439	14.9555	15.6011	10.3933	19.825	7.5275	AED	0.129085	0.528145	0.244413
TD_00067570-RA	TD_00007589-RA	Inter	9.72555	7.984	14.4234	5.18763	14.8216	7.69373	1.4569	0.155502	AED	0.135976	0.676426	0.201021
TD_00067579-RA	TD_00007607-RA	Inter	0	0.0757319	0.676474	0.863185	0	1.57644	0	0	AED	0.12851	0.55892	0.229925
TD_00067585-RA	TD_00007608-RA	Inter	2.59512	1.55648	3.21766	1.86203	1.8544	5.12984	2.89452	6.58129	Sub	0.130652	0.484604	0.269606
TD_00067591-RA	TD_00007611-RA	Inter	2.14866	0.773245	0.0145364	0.798522	26.3794	0.413647	31.3166	0.416446	Sub	0.330945	1.01722	0.325342
TD_00067599-RA	TD_00007614-RA	Inter	1.62439	18.7975	4.08199	14.7668	1.9787	20.8101	0.537281	14.7173	AED	0.127414	0.495106	0.257348
TD_00067605-RA	TD_00007618-RA	Inter	0	0.251752	0.00788115	10.1892	0	0.828758	0	0.467338	AED	0.260967	1.27793	0.20421
TD_00067610-RA	TD_00007619-RA	Inter	24.6842	1.82164	7.73428	1.50229	14.7364	1.09484	6.08254	0.336981	AED	0.428056	1.46929	0.291335
TD_00067613-RA	TD_00007632-RA	Inter	3.47133	2.64705	16.0338	1.13779	3.58862	2.83005	1.73724	1.6623	AED	0.588463	1.13661	0.517733
TD_00067617-RA	TD_00007635-RA	Inter	3.80877	23.0235	9.85529	154.878	2.49117	31.5041	1.35448	26.9621	AED	0.118643	0.532104	0.22297
TD_00067618-RA	TD_00007636-RA	Inter	11.8956	8.91781	4.49899	9.29902	2.0078	3.08075	1.55127	4.36248	Sub	0.170739	0.581935	0.293399
TD_00067619-RA	TD_00007640-RA	Inter	0.785669	10.0252	2.82393	29.1884	0.884028	12.113	0.96648	15.3	AED	0.228091	0.890583	0.256114
TD_00067620-RA	TD_00007641-RA	Inter	0.100642	0.00404082	1.02403	0.125749	0.630076	0	0.205158	0	AED	0.161422	0.523641	0.308269
TD_00067621-RA	TD_00007642-RA	Inter	0	0.0364083	0.426627	0.12759	0	0	0	0.0288663	Sub	0.134059	0.600608	0.223205
TD_00067622-RA	TD_00007645-RA	Inter	20.4235	20.8591	25.0903	23.8962	18.4106	13.6825	22.465	7.34652	Sub	0.279608	0.63279	0.441866
TD_00067623-RA	TD_00007648-RA	Inter	5.04577	4.42183	13.0899	5.83454	4.82569	2.3811	7.13595	2.4611	AED	0.0613182	0.486674	0.125994
TD_00067625-RA	TD_00007654-RA	Inter	0.306707	9.49478	16.6985	8.14174	0.406189	24.3765	0.025174	10.6113	Sub	0.0894314	0.484571	0.184558
TD_00067628-RA	TD_00007656-RA	Inter	0.419156	12.2792	0.763936	28.436	0.646041	24.7882	0.289117	25.7187	AED	0.0864774	0.409682	0.211084
TD_00067630-RA	TD_00007659-RA	Inter	0.64833	3.12073	1.44858	4.24655	1.40049	0.688617	0.278132	2.07923	Sub	0.105418	0.499405	0.211087
TD_00067633-RA	TD_00007662-RA	Inter	0	0.06513	4.27445	0.338314	0.094442	0	0	0.0409099	Sub	0.370176	1.17482	0.315093
TD_00067642-RA	TD_00007663-RA	Inter	4.33206	1.18963	4.10646	2.569	4.77728	6.0081	28.2714	21.5429	Sub	0.124783	0.596832	0.209076
TD_00067643-RA	TD_00007667-RA	Inter	8.4406	5.85442	4.02145	4.46844	6.69889	13.324	15.4985	18.5504	Sub	0.291291	0.686545	0.424285
TD_00067651-RA	TD_00007676-RA	Inter	2.21598	246.548	9.05381	311.906	46.5498	84.2126	86.1634	103.637	AED	0.113608	0.569329	0.199547
TD_00067652-RA	TD_00007678-RA	Inter	44.026	57.9659	111.545	158.833	19.384	98.8881	4.79822	108.51	AED	0.159154	1.00092	0.159008
TD_00067654-RA	TD_00007682-RA	Inter	15.9194	0.246159	27.8042	7.32998	15.1537	0.143144	10.1821	0.229161	AED	0.237147	0.75573	0.313798
TD_00067656-RA	TD_00007683-RA	Inter	1.96889	18.4716	3.12882	0.260725	0	0.498317	0	0.103663	Sub	0.230942	0.775992	0.297609
TD_00067662-RA	TD_00007685-RA	Inter	0.145102	0.119186	1.15316	13.6325	0.067572	0.552715	0	0.0317689	Sub	0.186756	0.625336	0.298649
TD_00067663-RA	TD_00007686-RA	Inter	0.13571	1.43013	1.5812	3.47006	0.271807	18.4358	0.014355	3.87846	AED	0.17302	0.986082	0.175462
TD_00067672-RA	TD_00007688-RA	Inter	10.6494	3.83376	23.8685	10.7051	42.5465	4.34819	50.7328	2.57186	AED	0.054378	0.455866	0.119285
TD_00066660-RA	TD_00006394-RA	Inter	0.006026	12.285	0.180618	9.62702	0.0578964	26.7416	0.230645	26.4918	AED	0.0845049	0.448898	0.188249
TD_00066673-RA	TD_00006399-RA	Inter	0.395766	0.887869	25.0534	4.0966	0.0733065	0.439397	0	0.656247	Sub	0.297486	0.641681	0.463604
TD_00066674-RA	TD_00006400-RA	Inter	9.44252	9.95027	23.308	12.2338	9.83226	7.59738	5.64956	17.5145	Sub	0.00925608	0.330423	0.0280129
TD_00066675-RA	TD_00006401-RA	Inter	10.7084	8.29813	8.29222	16.7757	25.1004	15.7751	61.2756	20.6066	Sub	0.179852	0.577865	0.311235
TD_00066676-RA	TD_00006405-RA	Inter	4.161	3.11381	8.52689	31.4096	1.46988	7.50725	4.20042	10.7574	Sub	0.103163	0.7158	0.144123
TD_00066681-RA	TD_00006408-RA	Inter	0.432643	0.017813	2.12444	1.41008	31.0686	0.12082	42.5812	0.962749	AED	0.18258	0.533223	0.342408
TD_00066682-RA	TD_00006409-RA	Inter	7.85131	6.14227	17.3619	4.69493	18.9964	9.2697	15.9298	8.69889	AED	0.0946148	0.413144	0.229011
TD_00066684-RA	TD_00006411-RA	Inter	1.36052	17.4569	29.224	26.7343	2.47062	26.2007	4.64032	24.3877	Sub	0.0437699	0.508829	0.0860209
TD_00066686-RA	TD_00006421-RA	Inter	7.40826	6.32365	683.88	41.2516	31.872	4.03356	2.57283	2.38047	AED	0.213157	0.477315	0.446574
TD_00066688-RA	TD_00006422-RA	Inter	0.00329258	2.39276	2.98134	0.0335597	0.348694	3.44417	1.0829	1.86816	Sub	0.199002	0.700311	0.284163
TD_00066689-RA	TD_00006423-RA	Inter	8.27139	0.27413	27.447	1.69436	19.0535	1.44753	58.1998	20.3344	AED	0.158199	0.648993	0.243761
TD_00066694-RA	TD_00006426-RA	Inter	0.0644408	8.28083	0.670645	20.9658	0.238116	37.4801	0.185772	94.6897	AED	0.0988074	0.669018	0.14769
TD_00066707-RA	TD_00006434-RA	Inter	2.8207	9.37741	4.41217	12.5684	21.7483	26.2503	13.5559	21.7134	AED	0.174676	0.566131	0.308544
TD_00066710-RA	TD_00006440-RA	Inter	7.57065	10.4068	15.014	17.9542	7.01747	10.5813	4.75235	11.9	AED	0.0809647	0.409159	0.197881
TD_00066713-RA	TD_00006443-RA	Inter	1.62915	6.33697	2.52892	2.56916	3.2984	7.37089	2.4086	6.20963	AED	0.147612	0.484496	0.304672
TD_00066719-RA	TD_00006456-RA	Inter	11.1113	8.85839	13.1624	135.66	3.07715	8.75044	6.49823	0.175213	Sub	0.0824684	0.481005	0.17145
TD_00066723-RA	TD_00006463-RA	Inter	24.0625	15.0574	38.5008	36.9451	18.7957	14.6087	6.15177	14.9062	Sub	0.192115	0.748773	0.256573
TD_00066727-RA	TD_00006467-RA	Inter	0.0381013	27.6913	0.14887	33.9355	0.0647915	29.1097	0.566981	55.3743	AED	0.167047	0.617615	0.270472
TD_00066728-RA	TD_00006470-RA	Inter	13.4653	0.591291	6.88544	1.63662	2.14268	0.279622	0.709187	0.863905	Sub	0.126373	0.53648	0.235559
TD_00066729-RA	TD_00006471-RA	Inter	2.52359	0.929535	7.04024	11.8034	4.17643	0.436122	4.25488	0.139874	Sub	0.208755	0.738775	0.282569
TD_00066730-RA	TD_00006473-RA	Inter	0.0660115	0	923.278	423.257	0	0	0.0609385	0.313506	Sub	0.186211	0.672137	0.277044
TD_00066731-RA	TD_00006477-RA	Inter	0	0.0357056	0	0.0282536	0	0	0	0	AED	0.19183	0.59377	0.32307
TD_00066732-RA	TD_00006478-RA	Inter	10.1059	0.0263574	12.7212	0	7.89131	0	5.50473	0.0493866	AED	0.628336	1.43364	0.43828
TD_00066733-RA	TD_00006489-RA	Inter	0	23.1207	0.273009	1.82254	0.0211265	0.0177008	0	0.167675	Sub	0.534338	1.53017	0.349201
TD_00066739-RA	TD_00006495-RA	Inter	0.194532	0	17.9651	64.1193	2.43129	0.0190848	0.0635345	0.180225	Sub	0.0917541	0.49382	0.185805
TD_00066740-RA	TD_00006496-RA	Inter	15.908	0	29.1164	0.151739	40.1161	0	41.0426	0	AED	0.206177	0.979274	0.210541
TD_00066741-RA	TD_00006502-RA	Inter	4.7447	6.33477	5.59698	49.9772	12.6362	10.5033	10.0202	9.63753	Sub	0.0533582	0.358497	0.148838
TD_00066742-RA	TD_00006503-RA	Inter	2.33602	10.6608	19.5342	28.5225	3.33738	10.3219	2.49415	12.9787	AED	0.77316	3.16769	0.244077
TD_00066743-RA	TD_00006505-RA	Inter	4.54742	9.14257	5.38545	9.76854	5.46105	7.89778	2.99931	3.19653	AED	0.0773134	0.538152	0.143664
TD_00066748-RA	TD_00006507-RA	Inter	1.71537	0.55908	1.60594	6.57728	0.588771	21.8177	0.327013	27.1042	Sub	0.093749	0.575828	0.162807
TD_00066749-RA	TD_00006509-RA	Inter	20.4719	12.635	2.66621	12.9036	0.981389	2.11411	0.0186085	0.59555	Sub	0.0755206	0.427201	0.17678
TD_00066754-RA	TD_00006511-RA	Inter	25.9581	31.6715	56.8748	90.1948	38.9175	80.3007	60.3428	146.224	AED	0.087463	0.386208	0.226466
TD_00066757-RA	TD_00006514-RA	Inter	35.7657	0.0225223	40.0688	1.01438	116.819	0.155566	17.597	0.214219	AED	0.133481	0.720314	0.18531
TD_00066758-RA	TD_00006515-RA	Inter	1.29116	0.59465	17.6478	61.751	0.42947	0.571618	0	0.0519945	Sub	0.0776397	0.554154	0.140105
TD_00066759-RA	TD_00006518-RA	Inter	5.8123	2.81181	15.763	4.00962	11.2922	5.75075	10.9106	0.963315	AED	0.0953238	0.552329	0.172585
TD_00066760-RA	TD_00006524-RA	Inter	3.83453	2.19211	3.30472	0.429839	6.24302	3.3014	10.1067	2.45782	AED	0.47769	1.01563	0.470339
TD_00066768-RA	TD_00006536-RA	Inter	50.0196	57.3901	40.8283	51.6474	19.2492	47.916	38.3869	54.3662	AED	0.0943391	0.380506	0.247931
TD_00066774-RA	TD_00006541-RA	Inter	0.665261	194.934	6.4392	159.595	1.83606	348.688	15.9726	5.509	Sub	0.124913	0.470293	0.265606
TD_00066777-RA	TD_00006544-RA	Inter	0.00584005	0.122288	0.128813	0.079703	0.06643	1.52833	0.0334947	6.36926	Sub	0.205792	0.445091	0.46236
TD_00066788-RA	TD_00006555-RA	Inter	0.192666	6.98492	13.9512	13.9996	1.70527	7.22037	0	10.8373	AED	0.104026	0.539306	0.192888
TD_00066789-RA	TD_00006557-RA	Inter	0.192443	0.298847	1.63996	8.28273	0.007734	0.523155	0.0393084	0.466312	AED	0.103348	0.480567	0.215055
TD_00066793-RA	TD_00006562-RA	Inter	77.6767	27.004	9.87342	0.0449114	6.94911	0	10.4091	0	AED	0.153474	0.987844	0.155363
TD_00066794-RA	TD_00006563-RA	Inter	1.41538	1.89891	0.287843	0.342575	0	0	0	0.0195049	AED	0.152949	0.5672	0.269656
TD_00066795-RA	TD_00006566-RA	Inter	1.89397	5.28522	3.12073	3.73026	5.63441	4.23654	6.03491	3.67252	Sub	0.148327	0.448182	0.330952
TD_00066796-RA	TD_00006567-RA	Inter	6.58482	17.0235	13.1858	22.8141	5.55983	6.32223	6.23129	0.709137	Sub	0.0451721	0.498751	0.0905705
TD_00066797-RA	TD_00006571-RA	Inter	2.3118	21.3766	66.5177	119.345	3.41553	26.126	9.90395	7.61072	Sub	0.0250534	0.402258	0.0622819
TD_00066798-RA	TD_00006575-RA	Inter	0.86317	3.01812	12.1612	15.7978	3.84169	3.9622	16.4259	1.21279	Sub	0.0533187	0.506142	0.105343
TD_00066799-RA	TD_00006576-RA	Inter	0.0691107	0.0267839	6.64428	0	2.23433	0	29.2538	0	AED	0.258972	0.715612	0.36189
TD_00066800-RA	TD_00006580-RA	Inter	0.089901	0.142396	21.7655	37.263	1.95218	0.162623	0.64175	0	Sub	0.105281	0.601208	0.175115
TD_00066802-RA	TD_00006589-RA	Inter	13.7145	1.79605	1.13976	2.35608	4.19353	5.77457	13.2663	2.10829	Sub	0.527473	3.12322	0.168888
TD_00066805-RA	TD_00006595-RA	Inter	0	7.98363	0.056635	1.49618	0.152093	2.4976	0.400848	0.0135462	Sub	0.0831703	0.615818	0.135057
TD_00066808-RA	TD_00006603-RA	Inter	0.106746	0.0639975	2.90454	2.79527	0.0450385	0.064417	0.0253919	0.495811	Sub	0.157261	0.796668	0.197399
TD_00066809-RA	TD_00006605-RA	Inter	7.93302	0.0195712	13.9477	3.08968	8.22439	7.11353	1.30424	9.57833	Sub	0.0822742	0.519463	0.158383
TD_00066812-RA	TD_00006606-RA	Inter	11.7466	6.91157	10.433	11.2663	16.717	8.93615	11.6082	13.5784	Sub	0.00608214	0.405892	0.0149846
TD_00066813-RA	TD_00006609-RA	Inter	0	0.0096609	0.217679	0.202827	0	0	0	0	Sub	0.261744	0.594343	0.440393
TD_00066814-RA	TD_00006611-RA	Inter	0	0.0255994	0.120761	3.9246	0.0521018	0.0189079	0.51909	0	Sub	0.271515	0.836962	0.324405
TD_00066819-RA	TD_00006619-RA	Inter	153.75	59.0579	15.9943	2.75341	13.6413	0.208105	2.58655	0.297648	AED	0.0435279	0.299976	0.145105
TD_00066824-RA	TD_00006633-RA	Inter	49.3796	84.6239	25.3901	67.6662	22.4305	20.4922	13.6486	22.2668	Sub	0.0709137	0.59566	0.119051
TD_00066826-RA	TD_00006642-RA	Inter	4.2047	19.711	11.9766	8.46025	0.326724	5.68761	0.244361	1.77268	Sub	0.0760092	0.549635	0.13829
TD_00066829-RA	TD_00006643-RA	Inter	49.6859	77.841	6.12751	90.4208	19.8614	64.5781	35.9393	31.3234	Sub	0.14877	0.579294	0.256812
TD_00066831-RA	TD_00006647-RA	Inter	0.687576	0.809948	2.13573	1.85702	1.83439	2.03441	0.539694	0.20524	Sub	0.352382	1.08174	0.325754
TD_00066833-RA	TD_00006652-RA	Inter	9.76217	6.19965	3.53039	14.9494	0.181418	0.901581	0.666556	1.57552	Sub	0.0770296	0.565178	0.136293
TD_00066834-RA	TD_00006654-RA	Inter	8.678	0.139061	6.20304	4.3576	0.449116	0	3.5636	0	AED	0.236529	0.781064	0.302829
TD_00066836-RA	TD_00006665-RA	Inter	13.8547	1.54092	18.9882	2.64234	9.7828	3.13167	9.82086	4.04422	AED	0.348748	0.773875	0.450651
TD_00066838-RA	TD_00006671-RA	Inter	1.17813	2.04532	2.16756	4.84976	8.33929	3.13705	7.83938	0.376252	Sub	0.0945712	0.45846	0.20628
TD_00066839-RA	TD_00006673-RA	Inter	0.208879	0.0919451	4.17377	0.64951	1.2742	0.345879	3.31869	0.1763	AED	0.179574	0.559421	0.320999
TD_00066840-RA	TD_00006674-RA	Inter	4.84674	62.645	3.71228	28.9771	9.02594	19.6266	14.2942	37.122	AED	0.264863	0.529354	0.500352
TD_00066855-RA	TD_00006683-RA	Inter	0.074213	0.178778	1.42053	0.06056	0	0.293722	0	0.0463056	Sub	0.0728616	0.5368	0.135733
TD_00066858-RA	TD_00006685-RA	Inter	0	0.929941	9.4015	2.82874	0	0.778914	0.025687	0.579226	Sub	0.0863396	0.539097	0.160156
TD_00066859-RA	TD_00006686-RA	Inter	9.54786	11.33	43.7117	102.4	4.31391	12.5956	1.06225	6.23158	AED	0.315983	0.581822	0.543093
TD_00066860-RA	TD_00006687-RA	Inter	7.45057	49.2893	39.5633	79.8856	139.374	24.8885	375.488	22.5814	Sub	0.0528358	0.441373	0.119708
TD_00066861-RA	TD_00006688-RA	Inter	25.7918	2.15831	20.0146	2.37156	24.4192	2.44122	37.5276	2.21258	AED	0.181495	0.427148	0.424899
TD_00066863-RA	TD_00006692-RA	Inter	13.2273	0.558568	82.6698	4.38895	36.3507	1.89773	7.01611	0.208509	AED	0.214831	0.560998	0.382943
TD_00066864-RA	TD_00006693-RA	Inter	0.0226458	0.143628	3.55858	1.70368	0.198292	2.66045	0.0899989	2.29017	Sub	0.229424	0.799956	0.286796
TD_00066865-RA	TD_00006694-RA	Inter	0	36.5087	0	4.28137	0.328923	4.03484	0.352438	0.565985	AED	0.31528	0.625115	0.504356
TD_00066873-RA	TD_00006696-RA	Inter	0	0.257842	1.90536	4.65156	16.1122	0.361408	30.8966	2.74367	Sub	0.130732	0.69638	0.187731
TD_00066875-RA	TD_00006697-RA	Inter	0.576657	0.120777	9.20774	0.811389	4.97718	0.0639735	7.2566	0.0249342	AED	0.170778	0.732187	0.233243
TD_00066877-RA	TD_00006706-RA	Inter	0.0122047	1.88746	9.43589	2.94592	0.055756	1.64043	0.0897108	1.68045	Sub	0.0637206	0.607132	0.104954
TD_00066891-RA	TD_00006713-RA	Inter	0.0822596	0.0293792	4.19281	2.84539	0.133634	0.224916	0.154078	0.313385	Sub	0.0976224	0.475604	0.20526
TD_00066895-RA	TD_00006720-RA	Inter	0.00875365	0.0277766	0.0281545	0	0.365605	0.0898385	0	0.481623	Sub	0.183136	0.735442	0.249015
TD_00066906-RA	TD_00006721-RA	Inter	0.034507	0.0375058	0.494777	0.399615	1.54143	0.245359	0	0	Sub	0.2854	0.859177	0.332179
TD_00066955-RA	TD_00006760-RA	Inter	19.327	0.254278	27.9383	0.0193332	72.5062	1.85131	69.4503	1.49117	AED	0.166667	0.528021	0.315644
TD_00066957-RA	TD_00006762-RA	Inter	6.17404	0.0900689	7.74378	1.84311	0.419849	0.194337	0.296228	0.233841	AED	0.168214	0.781609	0.215215
TD_00066960-RA	TD_00006773-RA	Inter	0	9.85299	0.0540865	7.09605	0.0099041	49.6605	0	8.52116	AED	0.139626	0.491372	0.284155
TD_00066966-RA	TD_00006778-RA	Inter	0.193574	0.130874	39.4031	53.0965	0.987485	0.789686	0	2.72947	Sub	0.110038	0.691072	0.159228
TD_00066973-RA	TD_00006780-RA	Inter	18.6476	5.53895	43.4393	276.558	24.461	19.8137	22.3741	44.8282	Sub	0.109294	0.504444	0.216663
TD_00066974-RA	TD_00006789-RA	Inter	0.418695	42.8404	7.80178	39.8423	0.666397	12.5644	1.44955	20.2791	AED	0.151834	0.838443	0.181091
TD_00066978-RA	TD_00006791-RA	Inter	0.008942	124.226	0.286318	70.5419	0	122.396	0.0338118	89.6915	AED	0.12843	0.899022	0.142856
TD_00066984-RA	TD_00006797-RA	Inter	0	0	0.464879	0.111898	0	0.0803251	0.0322694	0	Sub	0.180135	0.413541	0.435593
TD_00066995-RA	TD_00006806-RA	Inter	14.2219	6.23634	18.6223	9.00823	28.2054	14.393	44.7645	28.9459	AED	0.107551	0.59759	0.179975
TD_00066996-RA	TD_00006810-RA	Inter	0.00902005	0.0299052	4.88689	0.0309751	0.0153872	0.00381764	0	0	Sub	0.255165	0.611419	0.417332
TD_00066998-RA	TD_00006812-RA	Inter	23.5323	190.537	38.5511	380.574	72.2686	297.91	85.9486	274.723	AED	0.031466	0.685531	0.0459003
TD_00066999-RA	TD_00006813-RA	Inter	0.42132	0.0262686	4.81834	4.76516	0.2972	0.097137	0	0.246108	Sub	0.0914005	0.755844	0.120925
TD_00067000-RA	TD_00006814-RA	Inter	33.665	24.9805	14.6162	12.0771	1.30679	8.25763	0.63017	9.94095	Sub	0.206997	0.591777	0.349788
TD_00067001-RA	TD_00006816-RA	Inter	0.0689425	0	9.62437	22.0302	0.0806485	0.78181	0	0.808508	Sub	0.181575	0.655317	0.27708
TD_00067002-RA	TD_00006820-RA	Inter	4.05785	11.7275	2.8833	35.0735	2.72747	9.59556	5.42234	16.3281	AED	0.283794	0.737965	0.384563
TD_00067004-RA	TD_00006824-RA	Inter	8.75744	1.54164	141.187	9.09129	4.6865	4.18105	0.713057	14.6581	Sub	0.0840393	0.900668	0.0933077
TD_00067005-RA	TD_00006829-RA	Inter	11.022	0	14.671	1.34572	19.7017	0.809357	47.2448	3.99577	AED	0.343491	0.852142	0.403092
TD_00067008-RA	TD_00006830-RA	Inter	4.67564	3.50745	5.76066	8.69061	30.7978	17.476	25.6815	39.8088	Sub	0.226391	0.730802	0.309785
TD_00067010-RA	TD_00006832-RA	Inter	23.3999	13.1859	62.6983	9.55527	42.5574	9.85084	11.9919	5.86371	AED	0.0509905	0.357341	0.142694
TD_00067011-RA	TD_00006834-RA	Inter	0.995766	4.71953	1.67665	12.8885	6.12401	34.0113	6.05797	14.2998	AED	0.16285	0.657556	0.247659
TD_00067012-RA	TD_00006835-RA	Inter	0.028288	0.0183564	0	1.21951	0.114225	0	0	0	Sub	0.166779	0.803752	0.2075
TD_00067015-RA	TD_00006837-RA	Inter	0.660105	18.7904	13.9489	2.68043	0.882131	0.43008	4.92832	0.00370657	Sub	0.0751929	0.541424	0.13888
TD_00067016-RA	TD_00006838-RA	Inter	5.12155	12.1908	6.71587	13.6679	4.69276	10.022	5.06684	25.2732	AED	0.217191	0.797171	0.272453
TD_00067017-RA	TD_00006839-RA	Inter	4.00618	1.47218	6.91707	7.87164	16.9157	0.722815	6.84999	0.0927105	Sub	0.0561908	0.464402	0.120996
TD_00067019-RA	TD_00006841-RA	Inter	0.903806	7.05889	0.60437	5.05358	3.8144	8.64193	3.15757	17.7385	AED	0.165732	0.508955	0.325632
TD_00067021-RA	TD_00006844-RA	Inter	10.073	5.50592	10.9037	7.84459	49.6376	10.0805	51.1058	8.84941	AED	0.106448	0.465063	0.22889
TD_00067023-RA	TD_00006850-RA	Inter	13.0518	13.0643	14.3602	19.5088	16.0637	20.5943	28.2992	24.7715	Sub	0.111711	0.610613	0.182949
TD_00067031-RA	TD_00006854-RA	Inter	42.8431	27.2538	49.0297	35.9441	16.5707	20.1017	29.9075	29.0908	Sub	0.0933235	0.571198	0.163382
TD_00067032-RA	TD_00006855-RA	Inter	0.0841184	4.37636	1.51851	31.9644	1.77066	6.56756	15.0563	9.01378	Sub	0.256433	0.699856	0.366408
TD_00067033-RA	TD_00006858-RA	Inter	17.5341	6.69752	6.66066	43.2846	8.27682	4.2521	7.14234	2.5201	Sub	0.131068	0.629141	0.208328
TD_00067035-RA	TD_00006859-RA	Inter	1.33851	4.34114	3.91242	4.22464	2.44619	4.78045	3.70506	0.728183	Sub	0.112878	0.404592	0.278992
TD_00067038-RA	TD_00006860-RA	Inter	7.08885	5.18456	201.718	246.239	0.865981	3.08165	0.794893	8.24421	Sub	0.111361	0.559026	0.199206
TD_00067040-RA	TD_00006864-RA	Inter	22.0629	57.3554	24.1844	69.9395	10.7792	33.0913	16.4575	56.1927	AED	0.0352315	0.561409	0.0627555
TD_00067047-RA	TD_00006868-RA	Inter	0.0494738	4.97047	0.389027	2.76521	0.0543638	5.94954	0.0141092	3.08986	AED	0.0755143	0.538407	0.140255
TD_00067957-RA	TD_00007867-RA	Inter	24.9008	11.254	22.8011	26.5148	19.7649	25.5093	21.3279	25.7145	Sub	0.0941926	0.443758	0.212261
TD_00067976-RA	TD_00007890-RA	Inter	0.586011	32.2704	0.393755	31.9635	4.59774	47.979	5.07929	50.3567	AED	0.116559	0.425165	0.274151
TD_00067981-RA	TD_00007894-RA	Inter	20.384	9.23126	116.897	49.5438	30.7716	17.6548	20.2211	14.1516	AED	0.0824474	0.393809	0.209359
TD_00067988-RA	TD_00007900-RA	Inter	11.3252	0.162445	48.4256	1.15882	34.995	0.192835	17.1808	0.279695	AED	0.111009	0.587373	0.188992
TD_00067989-RA	TD_00007901-RA	Inter	6.0549	5.17137	12.9	7.04885	1.09523	3.85248	0.799591	5.47759	Sub	0.0933665	0.574526	0.16251
TD_00067995-RA	TD_00007902-RA	Inter	13.9506	12.1476	21.0786	9.95316	25.771	30.804	19.487	44.4901	Sub	0.208755	0.452587	0.461249
TD_00067996-RA	TD_00007904-RA	Inter	10.3705	2.74085	28.4939	8.76557	5.676	1.14024	6.92621	1.54168	AED	0.0538707	0.44329	0.121525
TD_00067997-RA	TD_00007906-RA	Inter	6.11334	15.3503	11.7681	14.9819	8.72334	8.79124	19.1819	15.3789	Sub	0.417768	1.09285	0.382274
TD_00067998-RA	TD_00007908-RA	Inter	3.92034	0.284062	6.05757	0.204555	17.4129	0.415025	33.7081	0.536188	AED	0.29182	0.76819	0.379879
TD_00068004-RA	TD_00007909-RA	Inter	16.4286	21.0448	14.69	21.9734	13.294	23.0961	20.2756	20.9496	AED	0.130858	0.631945	0.207072
TD_00068005-RA	TD_00007910-RA	Inter	0.0264357	0	3.24445	0.050682	0.069618	0.033452	0	0	AED	0.340711	1.04275	0.326742
TD_00068006-RA	TD_00007911-RA	Inter	10.0153	6.99963	2.75446	7.9257	3.08491	4.49979	1.44935	0.13904	Sub	0.0772036	0.688921	0.112065
TD_00068010-RA	TD_00007915-RA	Inter	9.30594	9.55806	19.878	47.1003	9.91701	10.9826	8.53642	8.8605	AED	0.0759107	0.421373	0.180151
TD_00068011-RA	TD_00007921-RA	Inter	27.6076	54.1482	26.7321	60.2621	53.2229	33.5315	47.0431	21.979	Sub	0.169808	0.803008	0.211465
TD_00068015-RA	TD_00007929-RA	Inter	0	179.189	8.85745	289.438	0.0958948	89.5071	0.227946	97.9803	AED	0.144601	1.03757	0.139365
TD_00068016-RA	TD_00007935-RA	Inter	0.405259	0	579.673	12.2207	20.5348	0.334443	7.88722	1.03555	AED	0.1162	0.781582	0.148673
TD_00068018-RA	TD_00007942-RA	Inter	2.43696	1.21189	8.33809	3.15692	0.58869	2.9694	2.5763	6.26546	Sub	0.0885654	0.584487	0.151527
TD_00068019-RA	TD_00007943-RA	Inter	1.50367	1.07058	5.20324	7.42449	9.23029	0.171186	4.99359	1.93075	Sub	0.0755715	0.411825	0.183504
TD_00068025-RA	TD_00007945-RA	Inter	0	0.26952	18.5502	34.3479	0	0.195489	0	0	AED	0.0669901	0.604318	0.110852
TD_00068026-RA	TD_00007947-RA	Inter	1.97078	7.52892	3.60394	12.2285	1.57029	2.41562	1.11873	2.16762	AED	0.2819	0.398561	0.707294
TD_00068032-RA	TD_00007958-RA	Inter	0.14283	7.71116	4.1227	17.3573	4.59677	6.55216	7.11102	5.23688	Sub	0.114027	0.473185	0.240977
TD_00068033-RA	TD_00007959-RA	Inter	1.00164	0.0734075	5.78435	20.6614	27.5401	0.163961	0.636592	0.139958	Sub	0.10425	0.56007	0.186138
TD_00068034-RA	TD_00007962-RA	Inter	1.97681	0.0242957	20.6824	4.38049	2.32232	0.768721	3.00531	0.315157	AED	0.0628822	0.436114	0.144188
TD_00068035-RA	TD_00007963-RA	Inter	0.683841	1.99786	23.4008	19.8825	4.28692	2.87233	0.447033	27.6578	Sub	0.0814534	0.313271	0.260009
TD_00068041-RA	TD_00007964-RA	Inter	17.6776	0.006852	2.89695	0.489237	0.210221	1.91186	0	0.80233	Sub	0.138525	0.55478	0.249693
TD_00068042-RA	TD_00007966-RA	Inter	0	40.6471	1.01557	0.639162	0.714471	698.123	1.02524	717.011	Sub	0.115663	0.67535	0.171263
TD_00068054-RA	TD_00007968-RA	Inter	83.6279	0	7.25417	0	12.2113	0	0.982171	0	AED	0.214705	0.666708	0.322038
TD_00068065-RA	TD_00007969-RA	Inter	145.759	6.06371	0.66785	2.68563	25.1953	5.52151	20.438	16.5012	Sub	0.100448	0.518562	0.193706
TD_00068077-RA	TD_00007972-RA	Inter	5.89191	2.92806	3.70267	10.4984	6.65533	1.33641	2.96229	0.341573	Sub	0.195984	0.616651	0.317821
TD_00068079-RA	TD_00007973-RA	Inter	25.5302	11.9938	21.1626	18.6444	19.6765	8.92965	55.9014	13.719	AED	0.0455708	0.56792	0.0802417
TD_00068081-RA	TD_00007974-RA	Inter	12.0459	30.1868	5.36465	32.9066	9.40993	18.54	9.95036	21.7179	AED	0.1799	0.766238	0.234783
TD_00068084-RA	TD_00007975-RA	Inter	2.32161	1.44871	33.779	8.70965	3.90661	34.6125	1.68839	36.4808	Sub	0.0716769	0.638777	0.11221
TD_00068086-RA	TD_00007976-RA	Inter	2.04854	1.68824	24.9717	6.35048	3.28965	0.740995	6.63039	0.760679	AED	0.0727178	0.451797	0.160952
TD_00068091-RA	TD_00007982-RA	Inter	11.5143	5.054	14.3547	7.10071	9.57086	12.8964	8.01325	52.5153	Sub	0.121313	0.569949	0.212849
TD_00068092-RA	TD_00007984-RA	Inter	0.0635114	0.281771	6.95725	2.85503	0.303899	0.448642	0.012171	0.3486	Sub	0.100289	0.541436	0.185228
TD_00068093-RA	TD_00007986-RA	Inter	0.0199646	2.53355	1.85941	2.28489	0.104476	1.71764	0.600932	2.17056	AED	0.201791	0.526714	0.383113
TD_00068105-RA	TD_00007992-RA	Inter	0.0785393	0.0351001	0	1.30941	0.0417599	0	0.0415588	0	Sub	0.3861	2.05518	0.187866
TD_00068113-RA	TD_00008009-RA	Inter	1.25518	0.573611	1066.65	489.263	5.71205	1.01827	1.00203	0.0112012	AED	0.0557726	0.678327	0.0822209
TD_00068116-RA	TD_00008011-RA	Inter	0	6.26865	0	0.360867	0	0.0257361	0.199925	0	Sub	0.0598185	0.512485	0.116722
TD_00068117-RA	TD_00008012-RA	Inter	4.30021	5.71314	4.10653	9.58078	4.08242	8.70039	2.71008	7.23752	AED	0.0944823	0.560026	0.16871
TD_00068118-RA	TD_00008014-RA	Inter	7.10648	0	17.3331	0.950685	17.2604	0.24251	13.7527	0.162855	AED	0.113623	0.514549	0.22082
TD_00068119-RA	TD_00008015-RA	Inter	0.409455	9.33218	3.12187	2.31968	0.06642	0.374462	0.120385	0.267404	Sub	0.167184	0.50717	0.329642
TD_00068120-RA	TD_00008016-RA	Inter	0.649007	6.85123	6.1117	7.50685	2.1418	13.346	0.657316	15.5909	AED	0.19934	0.451079	0.441917
TD_00068125-RA	TD_00008017-RA	Inter	14.8273	7.78271	15.5901	18.3658	8.55792	8.84811	2.78479	0.501391	Sub	0.0577208	0.548166	0.105298
TD_00068126-RA	TD_00008019-RA	Inter	18.6952	4.70409	55.1317	26.9227	114.695	39.0142	79.194	12.6297	AED	0.0235487	0.494673	0.0476045
TD_00068128-RA	TD_00008020-RA	Inter	4.82039	0.489723	41.1268	4.98169	7.63254	1.6982	0.0154185	6.05188	Sub	0.0651783	0.429029	0.15192
TD_00068129-RA	TD_00008021-RA	Inter	0.03531	0.054888	0	41.8137	0.0292841	0.0124484	0	0	Sub	0.238874	0.79116	0.301928
TD_00068131-RA	TD_00008022-RA	Inter	0.477645	5.60407	5.14412	9.10839	6.43478	19.1544	25.8621	7.91618	Sub	0.0670081	0.534361	0.125399
TD_00068134-RA	TD_00008025-RA	Inter	8.94313	2.53855	12.7674	5.21678	19.7498	2.19899	35.4986	1.42657	AED	0.150335	0.411655	0.365195
TD_00068137-RA	TD_00008026-RA	Inter	65.1722	12.1312	0.63852	3.46233	3.57951	1.42519	0.247841	0.063204	Sub	0.170693	0.888612	0.192089
TD_00068139-RA	TD_00008030-RA	Inter	0	7.98088	0.353327	0.381184	0	9.24559	0	2.01981	AED	0.0628894	0.497471	0.126418
TD_00068141-RA	TD_00008031-RA	Inter	5.39144	3.39625	5.30891	16.6913	9.4	0.201383	12.9763	0.0404359	Sub	0.181703	0.512336	0.354656
TD_00068142-RA	TD_00008033-RA	Inter	10.0788	13.2648	6.39708	4.11702	11.5015	7.11905	21.8736	9.33154	Sub	0.0960238	0.607284	0.15812
TD_00068143-RA	TD_00008036-RA	Inter	0.392587	0.100911	5.57579	4.60285	1.0033	0.311265	0.0416238	2.3627	Sub	0.0901821	0.571281	0.157859
TD_00068146-RA	TD_00008039-RA	Inter	3.97926	5.65042	4.19595	6.11478	5.02784	7.73424	3.22765	7.76093	AED	0.323474	0.822648	0.393211
TD_00068152-RA	TD_00008049-RA	Inter	0.302199	0.0125058	8.73465	0.85763	3.67893	0.146413	0.408052	0.525244	Sub	0.235125	0.822088	0.28601
TD_00068154-RA	TD_00008068-RA	Inter	0.723958	4.26885	3.40995	29.0141	17.3844	24.9942	73.208	1.8922	Sub	0.299507	1.7343	0.172697
TD_00068157-RA	TD_00008069-RA	Inter	4.27091	12.0894	13.5875	15.0044	3.11714	26.9775	3.34225	27.7383	AED	0.359163	0.642266	0.559212
TD_00068158-RA	TD_00008070-RA	Inter	12.1013	24.9688	12.5645	28.2901	44.0545	40.6275	39.4102	37.535	Sub	0.0680888	0.399966	0.170236
TD_00068161-RA	TD_00008076-RA	Inter	4.35691	5.77951	6.05734	0	30.0211	6.9828	13.5223	12.5151	Sub	0.279556	0.81832	0.341622
TD_00068162-RA	TD_00008082-RA	Inter	0.0158184	1.26264	5.91127	3.69502	0.0365495	4.54554	0.0298377	39.8601	Sub	0.151826	0.58577	0.25919
TD_00068163-RA	TD_00008083-RA	Inter	0	0	2.89923	0	0	0	0	0	NoDiff	0.118586	0.566805	0.209218
TD_00068164-RA	TD_00008084-RA	Inter	0	3.15155	0	1.11992	0	0	1.51447	0	Sub	0.273899	0.66872	0.409587
TD_00068168-RA	TD_00008085-RA	Inter	0.100549	1.77593	5.53102	6.7495	0.997592	4.30701	0.210142	2.44138	AED	0.0696692	0.367696	0.189475
TD_00068174-RA	TD_00008086-RA	Inter	0	0.093729	1.81781	10.7886	0	0.209427	0.891103	0.119563	Sub	0.0891571	0.63052	0.141403
TD_00068175-RA	TD_00008089-RA	Inter	0.0243785	0.639211	3.05192	4.41014	0.786874	3.5386	9.08307	1.23301	Sub	0.0652327	0.54632	0.119404
TD_00068179-RA	TD_00008090-RA	Inter	25.1578	10.6662	31.9156	18.1771	56.9622	139.451	72.6945	290.879	Sub	0.201469	1.16159	0.173443
TD_00068183-RA	TD_00008093-RA	Inter	1.54961	8.35261	32.8049	64.6861	3.9095	8.81135	7.58619	7.0872	Sub	0.14993	0.476539	0.314623
TD_00068185-RA	TD_00008098-RA	Inter	4.15827	32.8355	6.43432	22.4034	8.45865	31.7444	8.64399	32.8316	AED	0.074916	0.435694	0.171946
TD_00068186-RA	TD_00008100-RA	Inter	0.11904	0.246916	11.8746	2.3896	0.0977029	0.642497	0	0.709696	Sub	0.0326726	0.54955	0.0594534
TD_00068187-RA	TD_00008103-RA	Inter	2.4872	14.0508	13.4942	130.668	1.26025	40.0555	1.58687	37.0127	AED	0.571879	2.99174	0.191153
TD_00068188-RA	TD_00008106-RA	Inter	0.849255	0.294807	3.39074	6.87862	0.670308	1.59538	0.456917	1.98498	Sub	0.13583	0.48779	0.278459
TD_00068191-RA	TD_00008108-RA	Inter	5.57024	3.77222	9.49202	5.55762	11.2499	4.11444	14.3991	10.8688	AED	0.158828	0.605624	0.262254
TD_00068192-RA	TD_00008109-RA	Inter	7.56501	3.69686	16.5311	18.9951	15.7581	7.9905	22.4467	5.26667	Sub	0.0696952	0.495692	0.140602
TD_00068205-RA	TD_00008122-RA	Inter	13.8058	2.32881	4.64119	3.26397	23.1404	7.31626	20.4413	15.0308	AED	0.171111	0.398045	0.42988
TD_00068206-RA	TD_00008124-RA	Inter	12.683	1.84302	66.8093	39.5777	7.58024	1.27194	10.05	5.31041	AED	0.0873344	0.342422	0.255049
TD_00068210-RA	TD_00008131-RA	Inter	24.6743	1.67568	17.9742	2.59702	33.4697	2.71369	32.0906	3.10166	AED	0.191377	0.594665	0.321824
TD_00068211-RA	TD_00008132-RA	Inter	0.0722633	0.275227	0.436414	2.78416	0.067327	0.756505	0	0	AED	0.214169	0.55077	0.388854
TD_00068213-RA	TD_00008133-RA	Inter	33.3976	7.934	26.4993	3.75996	22.0106	3.68182	10.1314	2.44971	AED	0.123424	0.344326	0.35845
TD_00068214-RA	TD_00008134-RA	Inter	0.85155	2.68193	14.534	11.3482	6.76985	3.56899	3.92828	4.16384	Sub	0.0890517	0.533773	0.166835
TD_00068216-RA	TD_00008136-RA	Inter	20.0678	78.79	3.12353	8.35735	1.85984	11.574	1.3995	0.153975	Sub	0.113586	0.656692	0.172967
TD_00068217-RA	TD_00008137-RA	Inter	0.707944	8.04495	15.0334	23.6393	2.27242	10.7816	1.34053	24.5773	AED	0.0730019	0.555039	0.131526
TD_00068219-RA	TD_00008141-RA	Inter	4.9634	0.0863253	42.4012	0	4.75389	0.0352085	0.0591006	0.143395	Sub	0.405431	0.994392	0.407717
TD_00068220-RA	TD_00008142-RA	Inter	1.83475	2.83846	1.5991	1.12005	0.261251	1.2385	0.115865	0.462396	Sub	0.0430466	0.42823	0.100522
TD_00068230-RA	TD_00008153-RA	Inter	85.8056	61.1453	24.6114	57.5999	13.1845	44.3747	1.72192	41.3798	Sub	0.078915	0.423591	0.1863
TD_00068254-RA	TD_00008186-RA	Inter	0.376267	1.94446	3.48549	9.14943	5.01114	4.54922	4.28634	6.26391	Sub	0.164259	0.666452	0.246468
TD_00068258-RA	TD_00008192-RA	Inter	29.4518	38.5457	89.0581	83.673	57.2877	42.9282	31.3313	69.7673	Sub	0.0422512	0.470547	0.0897916
TD_00068260-RA	TD_00008199-RA	Inter	142.816	201.442	181.135	264.471	139.981	167.265	189.067	203.368	AED	0.0264863	0.610429	0.0433897
TD_00068262-RA	TD_00008202-RA	Inter	4.04737	0.850565	8.14045	1.1742	3.33344	4.20305	3.86913	5.63336	Sub	0.185658	0.656098	0.282972
TD_00068263-RA	TD_00008203-RA	Inter	3.67882	5.99159	6.33629	2.71746	10.3682	12.0082	10.6156	19.5005	Sub	0.164309	0.524819	0.313078
TD_00068273-RA	TD_00008204-RA	Inter	5.69867	0	4.52096	0	12.1842	0.0212347	1.99507	0	AED	0.185387	0.603147	0.307366
TD_00068284-RA	TD_00008212-RA	Inter	0.135589	0.401853	25.8366	21.1385	1.3525	47.0995	0.349012	78.7202	Sub	0.0580517	0.529205	0.109696
TD_00068285-RA	TD_00008213-RA	Inter	0.233096	0.914868	5.15789	1.71942	7.94061	554.4	4.74801	471.201	Sub	0.234392	0.875049	0.267861
TD_00068286-RA	TD_00008215-RA	Inter	30.2454	0.162741	30.1728	5.13959	29.3986	0.138612	1.86568	0.0500285	AED	0.146503	0.441926	0.33151
TD_00068287-RA	TD_00008222-RA	Inter	3.09545	21.8668	10.3224	31.4161	0.122916	10.353	0.0390305	3.85798	AED	0.0753884	0.571605	0.131889
TD_00068298-RA	TD_00008228-RA	Inter	1.6055	5.60443	4.07986	2.16538	12.2687	39.2944	8.69727	189.947	Sub	0.0536425	0.507476	0.105705
TD_00068299-RA	TD_00008229-RA	Inter	13.2975	1.53799	29.2939	3.96516	22.6696	2.2084	16.3868	5.1688	AED	0.0955882	0.490848	0.194741
TD_00068310-RA	TD_00008243-RA	Inter	5.00739	15.8278	4.59976	10.3155	9.42413	3.26727	7.3605	13.7674	Sub	0.365708	0.687218	0.532157
TD_00068319-RA	TD_00008248-RA	Inter	103.268	82.6814	28.2983	25.7691	79.6843	56.5166	10.7912	43.7489	Sub	0.102277	0.694652	0.147235
TD_00068325-RA	TD_00008257-RA	Inter	0.729734	4.42424	12.0025	9.10159	0.206919	16.3271	0.880838	11.1612	Sub	0.21044	0.75573	0.278459
TD_00067739-RA	TD_00007690-RA	Inter	8.34835	3.14161	9.51383	4.22063	9.17271	4.01546	10.4571	3.48577	AED	0.128422	0.386111	0.332603
TD_00067740-RA	TD_00007692-RA	Inter	17.6801	15.4593	153.721	33.2326	39.977	53.1311	48.8805	45.3088	Sub	0.0281173	0.555364	0.0506286
TD_00067743-RA	TD_00007694-RA	Inter	0.664298	0.129894	0.372729	6.60375	0.490332	1.14956	1.10139	0.5005	Sub	0.0822106	0.641602	0.128133
TD_00067744-RA	TD_00007695-RA	Inter	21.8483	12.0739	22.6588	2.57441	38.8857	7.53658	6.42188	0.782857	AED	0.0597683	0.463978	0.128817
TD_00067745-RA	TD_00007697-RA	Inter	7.95114	7.04941	2.01127	10.1859	6.43418	8.09779	1.48348	4.46126	Sub	0.115694	0.427837	0.270416
TD_00067746-RA	TD_00007698-RA	Inter	3.41149	3.54022	19.5602	147.28	9.66498	13.9467	22.7294	1.66416	Sub	0.131808	0.599013	0.220042
TD_00067751-RA	TD_00007702-RA	Inter	8.43547	267.741	4.67905	118.058	4.68705	2.29752	13.4306	4.45872	Sub	0.141391	1.83716	0.0769621
TD_00067758-RA	TD_00007717-RA	Inter	5.79581	0.0219057	15.1284	9.81173	10.6348	0.0353441	9.22805	0	AED	0.168644	0.681803	0.24735
TD_00067759-RA	TD_00007718-RA	Inter	4.40059	0	4.92201	2.19231	8.87553	0.0149274	14.0571	0	AED	0.323825	0.637419	0.508025
TD_00067761-RA	TD_00007720-RA	Inter	312.292	171.441	331.883	286.716	243.756	97.1662	362.053	187.915	AED	0.0421228	0.390123	0.107973
TD_00067762-RA	TD_00007721-RA	Inter	44.0449	27.573	30.2902	62.2387	21.2377	27.5033	16.458	27.5846	Sub	0.0129369	0.377065	0.0343096
TD_00067763-RA	TD_00007723-RA	Inter	22.0179	4.85574	15.7714	34.6446	1.43067	0.783826	0.221583	0.0600777	Sub	0.103709	0.610794	0.169794
TD_00067764-RA	TD_00007724-RA	Inter	39.6645	12.1109	45.8199	21.7218	4.90937	0.281382	0.431562	0.30209	AED	0.126565	0.586904	0.215649
TD_00067766-RA	TD_00007733-RA	Inter	1.30202	0	223.99	2.74946	2.31931	0.0239358	0.222886	0	AED	0.127265	0.748995	0.169915
TD_00067767-RA	TD_00007734-RA	Inter	0.996041	0.635354	0.50148	1.05867	1.2668	1.11141	0.25452	1.8921	Sub	0.192448	0.552537	0.348299
TD_00067786-RA	TD_00007736-RA	Inter	0.0918531	0.550373	0.112573	7.01951	1.37295	2.66081	0.776262	12.8592	AED	0.0931838	0.662006	0.14076
TD_00067787-RA	TD_00007737-RA	Inter	0.177128	0.399593	5.25028	13.8467	4.2693	0.117172	9.12912	0.96967	Sub	0.115521	0.707781	0.163216
TD_00067793-RA	TD_00007739-RA	Inter	2.49487	2.60005	6.51316	7.231	8.54576	2.94467	11.4596	2.13866	Sub	0.079739	0.486707	0.163834
TD_00067794-RA	TD_00007740-RA	Inter	6.38633	50.7715	123.396	2.54974	3.08399	5.04963	3.08434	0.433609	Sub	0.20122	0.692828	0.290433
TD_00067803-RA	TD_00007744-RA	Inter	20.188	0.0303909	4.05596	1.18662	9.91179	0.193859	1.38936	0.0630229	AED	0.0534089	0.532202	0.100354
TD_00067805-RA	TD_00007745-RA	Inter	12.0065	13.3189	13.8482	28.9987	12.1466	13.5911	11.0238	9.35913	Sub	0.0968949	0.44692	0.216806
TD_00067806-RA	TD_00007746-RA	Inter	0.568577	0.100175	8.15809	11.1316	0.244992	0.263561	0.519984	0.227704	Sub	0.183121	0.645151	0.283842
TD_00067807-RA	TD_00007747-RA	Inter	0.168511	2.15509	8.95262	12.1538	2.61212	6.75494	7.36894	3.14774	Sub	0.147667	0.453971	0.325277
TD_00067811-RA	TD_00007754-RA	Inter	0	11.3052	0	12.7073	0	21.6652	0.129061	39.6641	AED	0.126206	0.475274	0.265543
TD_00067814-RA	TD_00007763-RA	Inter	11.7451	1.14246	39.1229	9.516	4.96234	2.31787	1.9785	7.1851	Sub	0.0184706	0.506507	0.0364666
TD_00067815-RA	TD_00007766-RA	Inter	9.16157	13.7969	12.8159	16.8863	11.3586	13.2828	13.6232	36.9252	AED	0.0974954	0.347254	0.280761
TD_00067816-RA	TD_00007767-RA	Inter	27.6375	68.8939	68.0917	259.747	11.1797	76.4112	15.3498	123.049	AED	0.0877482	0.467044	0.18788
TD_00067817-RA	TD_00007768-RA	Inter	19.7366	14.8579	9.8596	4.26784	12.4738	0.510241	12.42	0.811765	AED	0.112997	0.428642	0.263617
TD_00067819-RA	TD_00007772-RA	Inter	0.0578313	0.0351692	5.32153	5.12217	0.793885	0.346768	0.198704	0	AED	0.189911	0.597039	0.318088
TD_00067825-RA	TD_00007783-RA	Inter	0.0729321	0.19421	0.103662	3.32655	3.85983	82.9586	0.230621	95.2345	AED	0.291505	1.02414	0.284633
TD_00067827-RA	TD_00007789-RA	Inter	1.29919	1.09482	8.77432	1.60235	49.6341	2.74162	110.055	1.41431	AED	0.19324	0.543012	0.355868
TD_00067831-RA	TD_00007795-RA	Inter	0.302789	0.828453	8.92197	5.89165	0.263292	0.113553	0.00793595	0.0584115	Sub	0.1558	0.568117	0.274239
TD_00067834-RA	TD_00007801-RA	Inter	0.0571977	0.0141791	11.8504	0	0.443425	0	0.351519	0	AED	0.282086	0.62261	0.453071
TD_00067835-RA	TD_00007802-RA	Inter	0.0130534	0.0841058	0.62459	0.207694	0	0.0598704	0.0861955	0.675665	Sub	0.0759108	0.645739	0.117556
TD_00067836-RA	TD_00007803-RA	Inter	0.0734985	0.12667	2.07069	0.969641	2.23503	0.0228814	1.51201	0.0146982	Sub	0.217927	0.624921	0.348727
TD_00067840-RA	TD_00007804-RA	Inter	32.1305	0.593889	18.9185	12.2092	22.5072	9.86268	22.9505	1.11869	AED	0.149492	0.490333	0.304878
TD_00067843-RA	TD_00007806-RA	Inter	9.23943	25.023	21.7104	34.0696	2.22814	4.16658	0.708164	1.51374	AED	0.139269	0.720655	0.193253
TD_00067847-RA	TD_00007810-RA	Inter	2.30837	5.97905	10.5825	27.4542	1.08605	0.220422	0.324358	0	Sub	0.050277	0.985293	0.0510275
TD_00067849-RA	TD_00007811-RA	Inter	0.0951997	0.945355	6.23122	73.7463	0.70173	0	0.0315134	0.117604	Sub	0.24043	0.902628	0.266366
TD_00067855-RA	TD_00007819-RA	Inter	3.8816	0.747814	7.74474	9.79688	6.74863	0.470025	4.54885	0.105581	Sub	0.0673663	0.645154	0.104419
TD_00067857-RA	TD_00007825-RA	Inter	0.0109354	0.657102	1.81312	3.47513	1.01117	0.943885	0.123922	0	Sub	0.167507	0.749626	0.223454
TD_00067860-RA	TD_00007827-RA	Inter	8.94989	8.41834	7.05101	10.1784	6.33387	8.55307	9.5902	4.36211	Sub	0.0268043	0.510924	0.0524625
TD_00067863-RA	TD_00007828-RA	Inter	0.289569	6.5288	0.526311	8.2386	0.820441	3.45259	0.225692	1.1585	AED	0.50516	0.829586	0.60893
TD_00067864-RA	TD_00007832-RA	Inter	36.6685	37.2498	7.63004	13.5358	7.59625	8.6841	1.09027	5.27677	AED	0.0870881	0.605767	0.143765
TD_00067865-RA	TD_00007835-RA	Inter	3.4661	1.81601	18.7882	7.83526	4.04015	3.29985	4.08601	4.68002	Sub	0.0923256	0.482147	0.191489
TD_00067872-RA	TD_00007837-RA	Inter	23.2895	2.58799	44.0213	5.46494	0.0710995	0.28656	0.0432703	3.65499	Sub	0.6733	NaN	NaN	High Sequence Divergence Value (pS>=0.75)
TD_00067876-RA	TD_00007845-RA	Inter	4.59276	0.377174	2.37671	0.81948	1.27808	0.248743	0.915457	0.0462377	AED	0.136484	0.503571	0.271032
TD_00067877-RA	TD_00007846-RA	Inter	3.22411	24.4367	2.68168	17.3325	3.89182	21.1379	3.26812	18.4757	AED	0.124448	0.683256	0.18214
TD_00067879-RA	TD_00007850-RA	Inter	0.717265	0	3.12786	0	74.985	0.0156447	227.715	0.272337	AED	0.295359	1.27761	0.231181
TD_00067880-RA	TD_00007852-RA	Inter	55.3032	114.984	22.8691	109.223	12.5442	10.9854	26.3044	26.5687	Sub	0.331082	0.618132	0.535618
TD_00067881-RA	TD_00007853-RA	Inter	0.218555	0.963291	5.72661	20.2948	0.748417	1.00145	4.04162	1.41905	Sub	0.0255623	0.473648	0.053969
TD_00067882-RA	TD_00007855-RA	Inter	2.56301	3.65099	4.55533	8.16782	2.925	45.2505	0.868776	0.724621	Sub	0.0520211	0.640072	0.0812738
TD_00067884-RA	TD_00007856-RA	Inter	88.879	0	137.06	0	77.2507	0	133.606	0	AED	0.14802	0.492033	0.300833
TD_00067912-RA	TD_00007859-RA	Inter	1.65919	2.61635	2.93071	3.04876	3.895	7.43554	4.64837	3.14175	Sub	0.0693611	0.354884	0.195447
TD_00067913-RA	TD_00007860-RA	Inter	0.0363378	12.8235	0.607496	3.62134	0.0975783	1.31525	0.025907	0.877652	AED	0.477228	2.04745	0.233084
TD_00067914-RA	TD_00007861-RA	Inter	1.84202	21.3593	4.16544	18.483	11.1329	17.4833	9.10639	29.6547	AED	0.0932427	0.350059	0.266363
TD_00066447-RA	TD_00006006-RA	Inter	0	0.0344781	125.122	452.079	0	0.323464	0	0.096507	AED	0.0929671	0.721275	0.128893
TD_00066448-RA	TD_00006007-RA	Inter	1.42719	0.252914	293.909	68.6842	122.246	27.7131	2.91161	0.21993	AED	0.144821	0.5386	0.268884
TD_00066452-RA	TD_00006011-RA	Inter	0.77238	2.90646	1.56739	11.1146	0.0085012	2.65828	0.0140432	2.42634	AED	0.169298	0.522814	0.323821
TD_00066453-RA	TD_00006016-RA	Inter	2.4511	19.3533	10.5159	19.3609	7.40386	6.71422	3.80974	2.63072	Sub	0.044872	0.499965	0.0897503
TD_00066457-RA	TD_00006024-RA	Inter	26.0957	7.37686	106.874	13.4777	88.9413	14.1535	79.5935	12.2468	AED	0.0710742	0.455498	0.156036
TD_00066462-RA	TD_00006047-RA	Inter	79.3807	60.4978	225.446	170.9	64.795	71.2653	58.495	104.512	Sub	0.0886052	0.287448	0.308247
TD_00066472-RA	TD_00006052-RA	Inter	5.88828	0.440709	20.5922	1.45479	45.2768	25.4826	47.4192	19.6943	AED	0.168853	0.822927	0.205186
TD_00066482-RA	TD_00006070-RA	Inter	33.9226	1.30209	12.5125	17.7835	2.19566	5.30628	4.52616	43.9187	Sub	0.140962	0.431132	0.326957
TD_00066484-RA	TD_00006072-RA	Inter	0.266026	7.71325	0	7.69472	0	25.0648	0	24.6746	AED	0.36121	0.915808	0.394417
TD_00066488-RA	TD_00006076-RA	Inter	0.405553	12.1727	17.6824	30.483	0.155258	3.02278	0.152043	0.855244	AED	0.0645323	0.491534	0.131288
TD_00066491-RA	TD_00006079-RA	Inter	2.4257	2.12079	5.59349	6.27595	3.61115	2.34886	3.28029	2.47356	Sub	0.115578	0.397844	0.290512
TD_00066494-RA	TD_00006081-RA	Inter	0.0297671	0	0.975045	0.0088752	0.100517	0	0.078872	0	AED	0.137173	0.6963	0.197003
TD_00066495-RA	TD_00006096-RA	Inter	2.04096	3.3233	0.0182484	4.95139	0.0461337	8.66024	0.0110725	0.256601	AED	0.162731	0.628215	0.259037
TD_00066497-RA	TD_00006100-RA	Inter	2.45659	0.0382972	3.01753	8.54408	0	0.224176	0.0455101	7.17532	Sub	0.152068	0.859874	0.176849
TD_00066498-RA	TD_00006106-RA	Inter	5.45821	10.2351	14.2238	18.6777	3.8303	13.8409	7.78262	11.6732	AED	0.0402874	0.431247	0.0934206
TD_00066505-RA	TD_00006108-RA	Inter	20.0752	48.5883	24.0445	5.96901	27.0679	0.817828	41.8676	0.852262	Sub	0.511604	1.02979	0.496806
TD_00066506-RA	TD_00006110-RA	Inter	9.68698	12.558	9.22911	7.53913	18.8906	9.69496	14.8223	7.79217	Sub	0.0936782	0.502245	0.186519
TD_00066508-RA	TD_00006114-RA	Inter	2.4259	7.80464	3.54842	9.15465	7.74374	11.2552	3.50725	7.0141	AED	0.176154	0.518451	0.33977
TD_00066514-RA	TD_00006115-RA	Inter	0.164114	0	0.30275	0	0.0826015	0	1.14514	0.614733	AED	0.458582	1.97325	0.232399
TD_00066526-RA	TD_00006123-RA	Inter	0.540115	2.65394	66.6904	11.5998	11.5214	0.807199	2.99894	1.09998	Sub	0.0769223	0.583019	0.131938
TD_00066527-RA	TD_00006124-RA	Inter	0	22.449	0	17.1487	0.394705	12.4229	0.821875	20.1312	AED	0.200112	0.370407	0.54025
TD_00066544-RA	TD_00006130-RA	Inter	182.16	462.378	281.642	755.643	98.1026	559.057	40.8849	528.069	AED	0.00825318	0.374718	0.022025
TD_00066547-RA	TD_00006134-RA	Inter	0.0106522	6.57291	1.47273	19.3569	0.0478599	8.61081	0.339819	13.5173	AED	0.198509	0.770694	0.257572
TD_00066550-RA	TD_00006135-RA	Inter	0.23681	2.94955	30.1383	23.4759	0.849623	2.16405	0.789852	0.551912	Sub	0.0851145	0.469643	0.181232
TD_00066554-RA	TD_00006139-RA	Inter	0.505347	0.10674	3.52451	1.31452	0.462556	0.382433	0.630391	0.0304383	AED	0.0995851	0.51398	0.193753
TD_00066559-RA	TD_00006142-RA	Inter	6.04918	6.47853	5.11275	10.1969	12.6738	3.68746	21.4114	3.15319	Sub	0.0917904	0.487789	0.188177
TD_00066560-RA	TD_00006143-RA	Inter	49.5681	1.17391	36.748	10.5426	20.6935	8.0551	19.0232	7.89708	AED	0.135718	0.725909	0.186963
TD_00066561-RA	TD_00006145-RA	Inter	16.8284	7.41858	24.303	11.0971	27.778	12.7975	11.2983	11.4999	Sub	0.0913247	0.49362	0.18501
TD_00066562-RA	TD_00006146-RA	Inter	3.68499	5.9951	5.59035	14.1292	6.04612	12.1935	0.714702	13.5461	AED	0.158611	0.668699	0.237194
TD_00066563-RA	TD_00006151-RA	Inter	1.17128	0.015713	5.2246	3.52328	1.55776	1.81558	2.9415	0.0840455	Sub	0.219157	0.416105	0.526688
TD_00066566-RA	TD_00006152-RA	Inter	0	0.163378	0.657429	0.660794	0.760756	113.536	5.61243	99.7417	AED	0.393044	2.80863	0.139942
TD_00066579-RA	TD_00006190-RA	Inter	0	0.158457	3.66425	0.0158793	0.0359292	0.129633	0	0.300903	Sub	0.321966	1.2316	0.261422
TD_00066588-RA	TD_00006203-RA	Inter	6.02522	22.2225	3.18387	6.16988	2.94542	9.19089	0.0878205	2.08466	AED	0.229379	0.638894	0.359026
TD_00066601-RA	TD_00006216-RA	Inter	11.0969	0.877097	17.545	2.84951	19.0975	0.575712	22.0057	0.741831	AED	0.299707	0.514487	0.582537
TD_00066602-RA	TD_00006219-RA	Inter	7.14454	0.0447651	15.7052	90.077	3.17642	9.82943	0.0783512	0.300984	Sub	0.0602684	0.716275	0.0841415
TD_00066603-RA	TD_00006221-RA	Inter	2.14502	94.3013	7.92707	36.6957	3.39865	31.6576	4.23515	20.9502	AED	0.195415	0.529954	0.36874
TD_00066605-RA	TD_00006236-RA	Inter	0.235071	0	9.44472	5.20682	0	0.0171989	0	0.0217925	Sub	0.243262	0.597891	0.406866
TD_00066611-RA	TD_00006242-RA	Inter	3.70336	8.24622	10.3289	1.99939	4.29003	3.01974	1.73124	1.6319	Sub	0.166292	0.522796	0.318082
TD_00066612-RA	TD_00006243-RA	Inter	0	0.488573	0	5.70432	0	0.211124	0	0.53875	AED	0.283003	0.789224	0.358584
TD_00066613-RA	TD_00006249-RA	Inter	0.821164	2.79789	2.93447	4.92382	1.09979	4.18018	4.17516	4.00242	Sub	0.0728144	0.452405	0.160949
TD_00066631-RA	TD_00006273-RA	Inter	18.7312	6.05901	34.9293	12.0073	25.1316	4.37965	45.238	4.83521	AED	0.0565588	0.487298	0.116066
TD_00066057-RA	TD_00005665-RA	Inter	32.3745	2.46937	11.2683	22.4976	5.94865	1.41712	33.846	0	Sub	0.111772	0.556716	0.20077
TD_00066098-RA	TD_00005706-RA	Inter	0.121102	0	0.951565	0	0	0.0265847	0.481388	0	Sub	0.268686	0.721401	0.37245
TD_00066099-RA	TD_00005712-RA	Inter	0.617702	1.32128	0.22718	3.85835	0	22.2731	0	27.8659	AED	0.30501	0.983254	0.310205
TD_00066113-RA	TD_00005716-RA	Inter	44.4806	6.53763	21.2234	3.45355	40.6342	8.35487	84.524	14.1686	AED	0.0826017	0.491767	0.167969
TD_00066115-RA	TD_00005720-RA	Inter	20.5025	60.9639	12.2969	31.7333	1.09595	14.3201	1.45637	14.7953	AED	0.0649053	0.643007	0.10094
TD_00066117-RA	TD_00005724-RA	Inter	0	0.414674	0.843565	2.99268	0.0473225	9.35545	0.462458	34.9984	AED	0.0557028	0.621903	0.0895683
TD_00066121-RA	TD_00005726-RA	Inter	2.87603	18.331	0.905015	12.6545	0.483739	17.4408	1.16922	17.8426	AED	0.167043	0.580693	0.287662
TD_00066124-RA	TD_00005730-RA	Inter	5.38012	15.8514	9.45996	13.4818	2.98796	1.95706	2.0393	12.88	Sub	0.136217	0.700309	0.194509
TD_00066125-RA	TD_00005731-RA	Inter	0.0457436	0.118539	3.57619	9.74067	0.098005	0.0885845	0	0.0823318	Sub	0.137753	0.82797	0.166375
TD_00066128-RA	TD_00005734-RA	Inter	0	32.6866	16.7184	15.8137	0.24967	0.549002	0	0.998861	Sub	0.160138	0.859463	0.186323
TD_00066129-RA	TD_00005735-RA	Inter	22.056	47.7298	9.57437	9.85191	6.18904	5.00839	5.68971	5.00739	Sub	0.101078	0.39457	0.256172
TD_00066133-RA	TD_00005745-RA	Inter	0.620336	3.40084	4.96495	12.1862	1.04757	1.45581	0.240543	5.58801	AED	0.128412	0.577326	0.222426
TD_00066136-RA	TD_00005747-RA	Inter	0.998697	17.51	5.62809	23.9239	1.48956	12.1801	0.252808	1.11513	AED	0.109875	0.501032	0.219297
TD_00066153-RA	TD_00005754-RA	Inter	23.7569	76.2342	25.6222	527.158	6.878	34.8174	0.0530088	19.2589	AED	0.11499	0.836305	0.137497
TD_00066154-RA	TD_00005756-RA	Inter	5.90633	1.12604	7.0715	3.71529	4.72114	4.36195	7.7689	13.247	Sub	0.235547	0.561624	0.419403
TD_00066159-RA	TD_00005757-RA	Inter	0.0457303	0.358721	2.12231	3.87567	0	0.0842876	0	0.926003	AED	0.0586196	0.782252	0.074937
TD_00066175-RA	TD_00005767-RA	Inter	47.0909	8.03015	13.6065	17.2177	12.6963	2.56533	7.04061	4.24793	Sub	0.0733207	0.476305	0.153937
TD_00066188-RA	TD_00005779-RA	Inter	0.0059183	0.0581313	10.2836	18.2432	0	0	0	0	AED	0.170643	0.769985	0.221619
TD_00066189-RA	TD_00005794-RA	Inter	0.944958	0.152243	2.50575	2.68182	0.221429	2.51555	0	0	Sub	0.0918967	0.560383	0.163989
TD_00066196-RA	TD_00005801-RA	Inter	1.37073	4.32104	1.33459	2.80672	1.49995	6.05858	1.56182	3.37972	AED	0.209757	0.605767	0.346268
TD_00066198-RA	TD_00005806-RA	Inter	0.074264	1.03472	0.629807	1.10097	0.1215	0.939497	0.0267225	1.12283	AED	0.0888886	0.505445	0.175862
TD_00066204-RA	TD_00005816-RA	Inter	6.72825	2.07836	2.48651	0.760008	4.63264	2.2707	1.61171	0.165383	AED	0.0718009	0.478899	0.149929
TD_00066207-RA	TD_00005818-RA	Inter	2.52014	2.74336	4.14738	2.72864	5.12456	6.74603	8.06912	10.4786	Sub	0.159496	0.620781	0.256927
TD_00066223-RA	TD_00005824-RA	Inter	7.84781	21.2007	3.86219	7.28259	26.0355	38.4134	1.53659	69.5723	AED	0.26303	1.20631	0.218045
TD_00066225-RA	TD_00005832-RA	Inter	71.3119	41.1617	11.5477	0.0123696	9.18963	0.087679	1.50242	3.35651	Sub	0.406072	1.51703	0.267675
TD_00066230-RA	TD_00005835-RA	Inter	16.6972	3.87297	22.6148	7.61465	14.987	4.17389	22.6664	2.43139	AED	0.0771016	0.379741	0.203037
TD_00066234-RA	TD_00005836-RA	Inter	0.339481	0	2.42611	59.547	0	0	0	0	Sub	0.309881	1.11329	0.278347
TD_00066237-RA	TD_00005851-RA	Inter	25.0053	35.2583	105.435	93.5065	220.103	114.103	174.504	99.5563	Sub	0.064176	0.440642	0.145642
TD_00066238-RA	TD_00005852-RA	Inter	0.0179461	0.502948	0.955765	2.34546	0.0051034	5.7086	0.0424109	0.145087	AED	0.105074	0.563809	0.186365
TD_00066240-RA	TD_00005858-RA	Inter	0.629126	2.01727	4.68569	9.90249	65.3461	3.18482	42.9394	2.37283	Sub	0.0865194	0.457972	0.188918
TD_00066241-RA	TD_00005861-RA	Inter	0.0466843	0.514256	0.087855	0.836087	0.542985	0.573849	0.106098	0.328977	AED	0.0917848	0.633327	0.144925
TD_00066242-RA	TD_00005862-RA	Inter	17.2793	10.8208	29.579	16.4247	37.6139	15.1632	65.0631	23.1863	AED	0.115001	0.595621	0.193078
TD_00066246-RA	TD_00005863-RA	Inter	5.11593	11.9112	3.28746	11.4107	8.0094	6.04033	10.7953	1.82625	Sub	0.112539	0.476182	0.236336
TD_00067446-RA	TD_00000152-RA	Inter	0.279954	8.70068	10.1292	44.9678	2.38931	25.5896	0.332621	24.5313	AED	0.374826	NaN	NaN	High Sequence Divergence Value (pS>=0.75)
TD_00067482-RA	TD_00000192-RA	Inter	2.74748	0.058551	15.9417	0.62917	2.83893	0	0.945835	0	AED	0.46437	1.63943	0.283251
TD_00067508-RA	TD_00000208-RA	Inter	0.5173	0.722712	2.83816	0.804184	1.37902	2.86359	2.06026	9.40817	Sub	0.364178	2.57296	0.14154
TD_00067516-RA	TD_00000221-RA	Inter	0.374906	8.28491	6.74348	19.2309	0.0886914	11.2479	0.0758429	7.41531	AED	0.381263	NaN	NaN	High Sequence Divergence Value (pS>=0.75)
TD_00067528-RA	TD_00000226-RA	Inter	20.5026	0.278097	28.924	1.95987	36.1037	0.562613	37.6418	0.154488	AED	0.684294	1.55821	0.439153
TD_00067563-RA	TD_00000257-RA	Inter	0.183512	0.009837	2.92031	0.246387	0.462753	0.0720372	0.703874	0.121621	AED	0.413644	2.08078	0.198793
TD_00067566-RA	TD_00000273-RA	Inter	17.2744	3.77681	20.6929	11.7985	7.28899	19.7569	19.8524	26.9592	Sub	0.18969	2.34633	0.0808456
TD_00067578-RA	TD_00000278-RA	Inter	0.482165	0.0875588	5.07684	0.0196503	0.351091	0.0307825	0.530506	0.134825	AED	0.405095	1.99493	0.203062
TD_00067618-RA	TD_00000295-RA	Inter	11.8956	17.7723	4.49899	82.3083	2.0078	1.25174	1.55127	0.330696	Sub	0.389562	2.39329	0.162773
TD_00067623-RA	TD_00000302-RA	Inter	5.04577	0.474745	13.0899	51.3747	4.82569	5.40997	7.13595	3.16447	Sub	0.135683	1.94402	0.069795
TD_00067642-RA	TD_00000308-RA	Inter	4.33206	0.125963	4.10646	1.44293	4.77728	0.405649	28.2714	0.540416	AED	0.265966	2.3125	0.115012
TD_00067644-RA	TD_00000312-RA	Inter	24.3366	6.06837	27.1171	9.33197	2.56318	1.01962	0.843194	1.30732	Sub	0.582314	2.42193	0.240434
TD_00067652-RA	TD_00000335-RA	Inter	44.026	3.19838	111.545	4.63978	19.384	3.78756	4.79822	4.34035	AED	0.367788	NaN	NaN	High Sequence Divergence Value (pS>=0.75)
TD_00067677-RA	TD_00000347-RA	Inter	0.698056	1.7063	2.95109	12.925	1.97584	2.90849	1.60609	15.1073	AED	0.232214	1.66901	0.139133
TD_00067680-RA	TD_00000350-RA	Inter	0.224207	3.34541	3.78342	9.78439	0.696236	2.6373	2.36364	0.305333	Sub	0.534673	1.93179	0.276776
TD_00067692-RA	TD_00000354-RA	Inter	18.684	2.73151	17.0648	12.3847	23.2108	2.61666	28.4469	1.01887	AED	0.242259	1.65973	0.145963
TD_00067704-RA	TD_00000370-RA	Inter	0.642602	0.0166283	19.4946	12.3893	0.124438	0.0187918	0	0.209496	Sub	0.370109	2.2708	0.162986
TD_00067705-RA	TD_00000378-RA	Inter	10.0611	2.5975	18.3172	0.0697335	1.0795	0.398091	0.343982	0.260814	AED	0.332239	1.73572	0.191412
TD_00067707-RA	TD_00000391-RA	Inter	0.079899	0.0079078	11.6157	4.58531	0.095682	0.193031	0.521647	0.0210748	Sub	0.354367	2.45401	0.144403
TD_00067715-RA	TD_00000397-RA	Inter	116.124	0.283953	44.3655	17.7406	144.547	1.8423	376.32	15.9446	AED	0.34698	NaN	NaN	High Sequence Divergence Value (pS>=0.75)
TD_00067717-RA	TD_00000406-RA	Inter	0.444558	42.9652	0.2084	7.64159	1.63536	15.5276	0.0821769	0	Sub	0.579725	2.48004	0.233756
TD_00067743-RA	TD_00000422-RA	Inter	0.664298	0.144579	0.372729	0.052585	0.490332	0	1.10139	0.0075754	AED	0.161916	NaN	NaN	High Sequence Divergence Value (pS>=0.75)
TD_00067752-RA	TD_00000438-RA	Inter	23.0407	18.3868	7.10114	11.618	8.96283	8.83588	31.0085	2.83704	Sub	0.179871	2.16514	0.083076
TD_00067758-RA	TD_00000443-RA	Inter	5.79581	5.99177	15.1284	11.4235	10.6348	4.13596	9.22805	2.51975	Sub	0.233065	1.76051	0.132385
TD_00067767-RA	TD_00000449-RA	Inter	0.996041	9.38156	0.50148	9.70475	1.2668	7.47335	0.25452	6.7832	AED	0.407906	2.06524	0.197511
TD_00067787-RA	TD_00000457-RA	Inter	0.177128	0.0809944	5.25028	9.09093	4.2693	1.30529	9.12912	1.86103	Sub	0.268228	1.69101	0.15862
TD_00067807-RA	TD_00000469-RA	Inter	0.168511	1.60126	8.95262	0.332751	2.61212	0.32558	7.36894	0.0812119	Sub	0.475208	NaN	NaN	High Sequence Divergence Value (pS>=0.75)
TD_00067814-RA	TD_00000478-RA	Inter	11.7451	11.0655	39.1229	10.3411	4.96234	15.8282	1.9785	10.3771	Sub	0.0303839	1.24214	0.0244609
TD_00067815-RA	TD_00000483-RA	Inter	9.16157	8.07408	12.8159	11.099	11.3586	10.1452	13.6232	17.4994	Sub	0.313476	1.05341	0.297582
TD_00067819-RA	TD_00000486-RA	Inter	0.0578313	0.0189471	5.32153	7.28035	0.793885	0	0.198704	0.157742	Sub	0.443324	NaN	NaN	High Sequence Divergence Value (pS>=0.75)
TD_00065759-RA	TD_00005471-RA	Inter	7.4733	9.31737	13.1599	53.8077	45.3283	135.546	15.0117	73.184	AED	0.114607	0.646267	0.177337
TD_00065762-RA	TD_00005479-RA	Inter	2.98391	0.204735	4.45841	2.6027	18.75	2.47742	13.2228	7.64888	AED	0.101872	0.509704	0.199864
TD_00065763-RA	TD_00005482-RA	Inter	2.82815	1.19929	6.99978	11.533	1.57052	1.66395	0.27291	4.87218	Sub	0.103396	0.458716	0.225404
TD_00065774-RA	TD_00005485-RA	Inter	0	0	3.70027	8.34623	0.095635	0	0	0	Sub	0.229207	0.513724	0.446167
TD_00065780-RA	TD_00005486-RA	Inter	63.6877	5.15938	21.027	8.88892	13.0105	7.9509	3.51816	18.2908	Sub	0.0747574	0.603147	0.123945
TD_00065791-RA	TD_00005488-RA	Inter	4.79283	5.731	24.7698	7.23093	9.30395	3.37124	2.89305	1.54559	Sub	0.146127	0.521641	0.280129
TD_00065798-RA	TD_00005489-RA	Inter	1.13818	4.65958	0.75137	0.26204	0.406381	0.0966731	0.118969	0.0697535	Sub	0.177616	0.614081	0.289239
TD_00065818-RA	TD_00005502-RA	Inter	4.1655	7.8426	0.623327	2.08969	0.303807	1.29574	0.150114	0.0241274	Sub	0.352056	1.47001	0.239492
TD_00065839-RA	TD_00005509-RA	Inter	3.21839	4.17615	5.32099	6.6304	3.34424	6.70774	4.04422	10.4657	AED	0.135711	0.436651	0.3108
TD_00065843-RA	TD_00005511-RA	Inter	0.704013	4.27292	5.90559	9.47648	2.3418	6.36414	1.92866	1.82196	Sub	0.13224	0.438694	0.301439
TD_00065857-RA	TD_00005512-RA	Inter	0	0.333626	0	2.30064	0	0.636245	0	0.0279244	AED	0.265016	1.06221	0.249494
TD_00065913-RA	TD_00005512-RA	Inter	0	0.333626	0.0351892	2.30064	0.0318331	0.636245	0	0.0279244	AED	0.380818	1.2876	0.295759
TD_00065918-RA	TD_00005529-RA	Inter	3.07895	0.0982321	6.34649	1.706	2.49022	0.241136	0.0879467	0	AED	0.185696	0.837857	0.221632
TD_00065961-RA	TD_00005536-RA	Inter	16.0743	9.86154	12.1204	8.40292	21.0657	2.07964	17.5039	1.21183	AED	0.158976	0.502012	0.316677
TD_00065974-RA	TD_00005541-RA	Inter	11.1195	5.50122	19.5623	9.64279	26.7453	6.8598	28.5509	5.4252	AED	0.0471058	0.378123	0.124578
TD_00065978-RA	TD_00005543-RA	Inter	6.45279	11.689	10.6122	18.0084	15.7386	17.337	21.7034	19.2075	Sub	0.0873508	0.482663	0.180977
TD_00065981-RA	TD_00005549-RA	Inter	7.30091	5.03081	44.7671	3.85793	15.9996	4.34821	12.0404	5.6924	AED	0.178931	0.59565	0.300397
TD_00065984-RA	TD_00005555-RA	Inter	5.18623	8.44979	6.53378	15.0944	8.54436	16.695	4.40928	16.1782	AED	0.0541721	0.532588	0.101715
TD_00065985-RA	TD_00005556-RA	Inter	0.267703	0.0592624	100.195	7.03545	17.5121	1.34773	0.943582	0.0373769	AED	0.148494	0.649746	0.228541
TD_00065991-RA	TD_00005558-RA	Inter	5.97562	0.320354	8.33886	0.610255	8.94318	2.43441	12.2706	9.76836	AED	0.303948	0.757774	0.401106
TD_00064269-RA	TD_00005249-RA	Inter	0	0	0.0206257	0	0	0	0	0	NoDiff	0.40208	0.51843	0.775572
TD_00064287-RA	TD_00005253-RA	Inter	23.433	200.381	2.11864	8.38288	2.05458	20.5347	1.88764	117.511	AED	0.148806	0.748553	0.198791
TD_00064304-RA	TD_00005267-RA	Inter	1.14714	0.241585	5.53231	8.35756	0.863448	0.214906	0.120637	0.141295	Sub	0.143062	1.12632	0.127017
TD_00064308-RA	TD_00005275-RA	Inter	4.06625	10.3936	6.24559	18.3778	3.53023	11.0705	7.27616	15.7321	AED	0.0735296	0.517303	0.14214
TD_00064311-RA	TD_00005276-RA	Inter	5.03414	2.12453	5.71103	8.91309	2.35351	3.67899	6.05938	7.66643	Sub	0.100166	0.517854	0.193426
TD_00064312-RA	TD_00005290-RA	Inter	6.92188	1.61184	13.0822	10.7628	0.214104	0	0.103569	0	AED	0.146363	0.546159	0.267986
TD_00064343-RA	TD_00005296-RA	Inter	0.0489528	0.147759	9.87108	18.0709	0.0453105	0.0857751	0.093024	1.06503	AED	0.145896	0.517836	0.281741
TD_00064356-RA	TD_00005298-RA	Inter	1.0646	88.5213	0.883265	2.70689	0.6912	0.653915	0	2.30954	Sub	0.118508	0.615344	0.192588
TD_00064365-RA	TD_00005301-RA	Inter	16.0167	0	157.064	0	26.3425	0	29.6304	0	AED	0.356423	0.592634	0.601421
TD_00066037-RA	TD_00005689-RA	Inter	27.8645	0	35.9187	0	64.5612	0	76.8244	0	AED	0.230589	0.539638	0.427303
TD_00066038-RA	TD_00005679-RA	Inter	0.0713079	4.0108	0.59294	11.4486	0.255653	4.22822	0.314731	0.677324	AED	0.138248	0.655525	0.210897
TD_00066046-RA	TD_00005673-RA	Inter	0.900055	10.9154	1.70243	12.0191	1.57392	10.9101	2.23978	0.0892024	Sub	0.249643	0.604015	0.413305
TD_00066047-RA	TD_00005672-RA	Inter	21.7638	26.087	39.3824	339.598	39.0811	32.5314	33.9646	26.2941	Sub	0.173754	0.536128	0.32409
TD_00066051-RA	TD_00005668-RA	Inter	4.19564	1.04791	27.2661	4.81602	4.93962	0.184392	5.74798	0.202159	AED	0.0643188	0.578385	0.111204
TD_00066055-RA	TD_00005667-RA	Inter	4.56978	0.967765	3.42232	1.42422	4.7889	1.66936	7.79274	3.09101	AED	0.143727	0.497651	0.288811
TD_00066056-RA	TD_00005666-RA	Inter	78.6525	4.14773	19.2581	48.2628	4.85702	2.22074	40.4963	0.0502143	Sub	0.107771	0.738529	0.145927
TD_00066069-RA	TD_00005662-RA	Inter	42.6546	35.5897	57.1746	37.0172	93.2565	157.567	70.2032	190.826	Sub	0.105165	0.590015	0.178242
TD_00066080-RA	TD_00005656-RA	Inter	1.25814	13.9228	1.72711	1.47649	0	0.5048	0	0.372657	Sub	0.327519	1.29993	0.251952
TD_00066087-RA	TD_00005652-RA	Inter	4.08651	0	24.1414	0.167129	64.8863	0	227.143	0.034005	AED	0.10469	0.877102	0.119359
TD_00065386-RA	TD_00005109-RA	Inter	0	0	0	0	0	0.0163459	0	0	NoDiff	0.346304	0.676883	0.511615
TD_00065387-RA	TD_00005095-RA	Inter	6.2035	0.199497	17.0728	0.736586	10.3542	0.437689	13.9921	0.342006	AED	0.149943	0.523453	0.28645
TD_00065394-RA	TD_00005090-RA	Inter	12.987	11.0581	26.7018	14.4434	43.4022	38.2784	37.7386	28.96	AED	0.138746	0.58373	0.237688
TD_00065400-RA	TD_00005089-RA	Inter	0.233573	0.18741	3.94541	1.73034	5.0645	3.53495	3.32324	0.92076	AED	0.172058	0.620343	0.27736
TD_00065418-RA	TD_00005086-RA	Inter	7.58971	5.23925	10.6106	4.05312	6.73031	6.26426	2.80126	10.0674	Sub	0.119483	0.764729	0.156242
TD_00065419-RA	TD_00005079-RA	Inter	0	20.6429	0.00674185	36.2499	0	34.0628	0.0245962	70.6533	AED	0.582952	1.08287	0.538339
TD_00065426-RA	TD_00005059-RA	Inter	0.244467	0.61147	0.018152	0.140278	0.0065576	0.043103	0	0.262879	AED	0.168095	0.805789	0.208609
TD_00067951-RA	TD_00007873-RA	Inter	29.8152	49.4538	30.4355	154.902	21.4465	225.752	19.8009	201.356	AED	0.0627808	0.406702	0.154366
TD_00067952-RA	TD_00007871-RA	Inter	5.40032	3.23375	7.16032	3.17695	10.4553	3.3816	12.4326	6.66532	AED	0.147566	0.41687	0.353985
TD_00067953-RA	TD_00007870-RA	Inter	8.01206	7.66216	12.6928	7.4905	27.8151	57.5984	26.2239	118.445	Sub	0.151933	0.696004	0.218294
TD_00067954-RA	TD_00007869-RA	Inter	8.30904	5.90503	44.4483	76.2735	20.7299	43.36	2.72209	0.540905	Sub	0.0851066	0.627685	0.135588
TD_00067955-RA	TD_00007868-RA	Inter	0.570085	2.40378	4.34735	8.24484	0.90041	36.717	0.972723	66.8298	AED	0.203051	0.727436	0.279132
TD_00067960-RA	TD_00007866-RA	Inter	3.4577	4.93171	9.93875	8.80808	3.50529	2.23692	2.85221	4.40835	Sub	0.202516	0.614227	0.329708
TD_00068222-RA	TD_00008161-RA	Inter	0.47848	0	0	0	0	0	0	0	NoDiff	0.310067	0.458488	0.676281
TD_00068232-RA	TD_00008152-RA	Inter	4.85743	0	1.13765	0.538788	3.00897	0.264025	0.105459	1.3474	Sub	0.0772965	0.733644	0.10536
TD_00068238-RA	TD_00008151-RA	Inter	196.959	0	211.909	0.148031	1.19375	0	0.982795	0	AED	0.228416	1.1588	0.197113
TD_00068245-RA	TD_00008147-RA	Inter	0.0637325	0	1.4923	2.45182	0.098741	0	0	0.14833	Sub	0.13266	0.706104	0.187876
TD_00068246-RA	TD_00008145-RA	Inter	89.5614	357.167	158.312	469.07	57.7244	560.608	34.2732	891.721	AED	0.028399	0.536766	0.0529077
TD_00068265-RA	TD_00008143-RA	Inter	13.3414	3.54142	12.9116	4.99861	24.2795	10.0463	23.2203	7.83901	AED	0.0958599	0.287529	0.333392
TD_00061035-RA	TD_00061290-RA	Intra	3.44531	106.296	2.65989	70.5545	4.23841	6.68764	2.32198	0.11328	Sub	0.124074	1.96165	0.0632499
TD_00061066-RA	TD_00061299-RA	Intra	3.66147	3.26635	9.54304	7.62871	6.67791	2.83534	7.28109	3.66633	AED	0.673389	NaN	NaN	High Sequence Divergence Value (pS>=0.75)
TD_00061074-RA	TD_00061300-RA	Intra	12.8867	0.199822	9.11216	3.97886	23.9542	1.70572	12.5844	0.884691	AED	0.448878	1.47231	0.30488
TD_00061084-RA	TD_00061314-RA	Intra	9.45472	11.9083	7.58976	19.7607	7.73942	19.1856	14.1264	11.405	Sub	0.294305	1.99165	0.14777
TD_00061093-RA	TD_00061326-RA	Intra	0	17.1461	0.863265	41.0301	0	30.1813	0	0.992618	AED	0.406865	2.47741	0.16423
TD_00061102-RA	TD_00061327-RA	Intra	13.0639	12.1274	62.1135	4.29526	1.11128	0.376559	0.458915	0.0901685	AED	0.401208	NaN	NaN	High Sequence Divergence Value (pS>=0.75)
TD_00061104-RA	TD_00061328-RA	Intra	0.916357	8.95041	2.19066	18.4966	0.114973	26.4108	0.0535025	35.1998	AED	0.158151	1.94542	0.081294
TD_00061108-RA	TD_00061347-RA	Intra	0.0219985	12.686	7.17004	6.18739	0.0270077	42.4122	0.0350468	3.65711	Sub	0.228548	1.21112	0.188708
TD_00060312-RA	TD_00062017-RA	Intra	1.64752	0.0577983	0.13632	0.748077	0.178639	0.443973	0	0.114018	Sub	0.304265	1.87123	0.162602
TD_00060325-RA	TD_00062032-RA	Intra	0.0768348	0.203928	8.82516	0.383477	0.36885	1.33318	0.424385	0.625861	Sub	0.239051	NaN	NaN	High Sequence Divergence Value (pS>=0.75)
TD_00060337-RA	TD_00062045-RA	Intra	15.579	1.66562	44.7711	3.1752	67.1798	1.09384	21.2681	0.24733	AED	0.582747	2.06354	0.282401
TD_00060358-RA	TD_00062074-RA	Intra	0.220369	0.655905	2.4877	1.53432	0.435592	0.0333335	0.195258	0	Sub	0.295451	2.00158	0.147609
TD_00060362-RA	TD_00062076-RA	Intra	0.184024	35.7811	3.00632	66.6145	0.43925	23.6888	0.16957	3.27108	AED	0.195864	1.27512	0.153605
TD_00060363-RA	TD_00062077-RA	Intra	2.78546	2.90285	7.90445	3.99993	6.18539	0.668177	10.8683	0.456489	Sub	0.474306	1.34771	0.351935
TD_00060380-RA	TD_00062082-RA	Intra	0.0166051	0	1.20393	0.245607	0.10961	0.0567275	0	0.059237	Sub	0.294484	NaN	NaN	High Sequence Divergence Value (pS>=0.75)
TD_00060406-RA	TD_00062084-RA	Intra	3.25439	0.016581	2.02041	0	20.5229	0	67.5493	0	AED	0.26021	1.47965	0.175859
TD_00061137-RA	TD_00061363-RA	Intra	1.9324	55.9806	1.18928	50.8672	0.42973	17.5653	0.151346	12.8736	AED	0.0898028	3.02266	0.0297099
TD_00061146-RA	TD_00061364-RA	Intra	0	0.278779	0.0786695	27.2351	0	0.95089	0	0.0901977	AED	0.360205	3.89846	0.0923968
TD_00061149-RA	TD_00061390-RA	Intra	10.8241	19.5389	10.2154	15.8982	1.15122	42.3717	0.191828	48.6169	AED	0.356243	1.85815	0.191719
TD_00061159-RA	TD_00061400-RA	Intra	12.3385	10.5465	30.4361	10.4056	47.1193	15.2089	40.3023	14.1495	AED	0.684153	1.65232	0.414057
TD_00061166-RA	TD_00061418-RA	Intra	0.0936327	0.646269	6.82601	33.9372	1.28904	0.637119	0.0541944	1.52351	Sub	0.320668	1.82987	0.175241
TD_00061167-RA	TD_00061421-RA	Intra	70.3688	15.0715	361.161	44.1113	66.3326	3.05312	73.7498	8.36331	AED	0.127149	2.93964	0.0432532
TD_00061171-RA	TD_00061430-RA	Intra	26.954	0.00285704	55.5913	2.00645	35.9557	0.70182	30.6527	0.230146	AED	0.0765715	1.37663	0.0556225
TD_00060059-RA	TD_00059127-RA	Inter	23.2464	10.9144	46.6878	1.32598	66.8311	12.1166	58.1465	13.3302	AED	0.392676	NaN	NaN	High Sequence Divergence Value (pS>=0.75)
TD_00060080-RA	TD_00059136-RA	Inter	0.198456	0.0112301	0.238783	19.7022	0.901917	0.0476145	2.14632	0.841484	Sub	0.523582	NaN	NaN	High Sequence Divergence Value (pS>=0.75)
TD_00060086-RA	TD_00059137-RA	Inter	1.41903	7.73386	304.257	33.3112	23.1969	17.5069	54.653	7.37571	Sub	0.118218	1.39717	0.0846126
TD_00060095-RA	TD_00059149-RA	Inter	0.0388505	0.509548	5.55154	0.250625	4.81072	36.5797	0.6023	62.5018	Sub	0.586581	1.6509	0.35531
TD_00060106-RA	TD_00059157-RA	Inter	2.8855	0.0537828	1.68397	0.502705	0.133406	0.340637	0.0289672	0.571896	Sub	0.448645	2.162	0.207514
TD_00060113-RA	TD_00059160-RA	Inter	2.89582	17.4272	18.8469	18.2021	2.31959	24.0587	1.21719	34.0743	Sub	0.119038	2.16522	0.0549771
TD_00060722-RA	TD_00024130-RA	Inter	1.57986	5.13103	2.51544	4.70174	11.8536	1.64839	11.6452	1.80537	Sub	0.366828	1.8412	0.199233
TD_00060752-RA	TD_00024147-RA	Inter	0	0	0.319507	0.312621	0	0	0	0	NoDiff	0.179231	1.21823	0.147124
TD_00060754-RA	TD_00024148-RA	Inter	4.2164	16.0789	9.91834	33.8552	9.23807	8.67129	1.21423	9.74625	Sub	0.418541	2.32616	0.179927
TD_00060755-RA	TD_00024150-RA	Inter	0.188663	0.898238	0.510825	1.02713	10.2876	127.569	19.6139	184.865	AED	0.517449	NaN	NaN	High Sequence Divergence Value (pS>=0.75)
TD_00060760-RA	TD_00024151-RA	Inter	155.069	0.186822	24.0908	0.089248	395.05	0.344989	49.2985	1.66251	AED	0.518454	1.74516	0.297081
TD_00060765-RA	TD_00024155-RA	Inter	53.0224	24.3095	80.927	57.3417	57.1397	13.5784	60.0168	11.4465	AED	0.163826	NaN	NaN	High Sequence Divergence Value (pS>=0.75)
TD_00060770-RA	TD_00024169-RA	Inter	0.54826	5.25286	0.735765	8.74704	0.224371	57.002	0.067105	22.2964	AED	0.242291	2.11843	0.114373
TD_00060783-RA	TD_00024185-RA	Inter	4.64898	0.0388078	0.661264	0	0.235551	0.157399	0.0093555	0.0211061	Sub	0.384232	1.29261	0.297253
TD_00060788-RA	TD_00024196-RA	Inter	13.2726	7.53855	10.3123	6.98187	11.1879	17.7754	14.4743	17.6303	Sub	0.213014	1.25585	0.169618
TD_00060790-RA	TD_00024198-RA	Inter	6.97692	0.0907175	15.2206	1.20004	42.2479	0	54.0487	0.076844	AED	0.204481	1.73644	0.117759
TD_00060800-RA	TD_00024206-RA	Inter	2.05839	0	34.0123	0.081798	0.5423	0.045832	0.130409	0.073709	AED	0.319365	2.99795	0.106528
TD_00060806-RA	TD_00024228-RA	Inter	2.20332	3.74155	16.1001	6.35437	3.41172	4.51958	0.965639	0.704503	Sub	0.279691	1.5736	0.17774
TD_00060814-RA	TD_00024248-RA	Inter	1.60479	4.37871	5.22175	8.11737	1.80956	5.7889	0.0591508	3.1135	AED	0.277138	2.51802	0.110062
TD_00060815-RA	TD_00024256-RA	Inter	0	0	0.0299378	0.520375	0	0	0	0	NoDiff	0.368156	1.69799	0.216819
TD_00060820-RA	TD_00024259-RA	Inter	31.2953	70.5037	6.8572	50.1219	54.6897	26.0606	0.0445747	0.950953	Sub	0.314492	2.00459	0.156886
TD_00060829-RA	TD_00024278-RA	Inter	2.13134	3.05526	6.03557	0.5315	0.21705	5.18947	0.56438	2.96671	Sub	0.563554	4.08284	0.13803
TD_00060841-RA	TD_00024284-RA	Inter	184.1	4.12276	105.896	8.08028	90.6558	5.80625	144.013	0.471997	AED	0.318723	NaN	NaN	High Sequence Divergence Value (pS>=0.75)
TD_00060847-RA	TD_00024297-RA	Inter	0.734581	3.98045	20.4577	245.013	3.47451	25.4748	7.12498	16.2729	AED	0.204249	NaN	NaN	High Sequence Divergence Value (pS>=0.75)
TD_00060849-RA	TD_00024306-RA	Inter	23.9077	7.25929	25.7338	7.09455	153.969	17.173	154.476	10.8591	AED	0.306828	1.74314	0.17602
TD_00060508-RA	TD_00023747-RA	Inter	233.28	246.374	53.3837	121.407	107.849	138.322	15.9314	15.9769	AED	0.0385334	2.2161	0.017388
TD_00060527-RA	TD_00023753-RA	Inter	30.7012	55.7707	69.3529	105.053	67.6449	29.765	70.3547	22.2308	Sub	0.285647	2.07163	0.137885
TD_00060528-RA	TD_00023775-RA	Inter	20.2096	51.426	1095.02	160.496	5.89459	15.503	5.2816	23.5001	Sub	0.053314	NaN	NaN	High Sequence Divergence Value (pS>=0.75)
TD_00060529-RA	TD_00023776-RA	Inter	476.602	356.102	2160.57	665.206	172.615	158.686	278.041	346.858	Sub	0.2522	NaN	NaN	High Sequence Divergence Value (pS>=0.75)
TD_00060533-RA	TD_00023785-RA	Inter	4.9029	23.8187	13.8877	52.1966	4.93313	31.3811	4.58847	36.453	AED	0.0308791	1.90061	0.016247
TD_00060534-RA	TD_00023793-RA	Inter	9.4842	0.108964	20.1332	2.54938	12.7974	0.717987	17.7074	1.7081	AED	0.412907	1.56676	0.263542
TD_00060536-RA	TD_00023796-RA	Inter	0	0.624869	0.268552	0	0	0	0.0749526	0	Sub	0.412692	NaN	NaN	High Sequence Divergence Value (pS>=0.75)
TD_00060543-RA	TD_00023804-RA	Inter	0.510562	0.103206	0.136545	0.0805895	0.176721	0.194549	0.0174478	0.55421	Sub	0.720856	2.35798	0.30571
TD_00060564-RA	TD_00023812-RA	Inter	1.78582	0.916833	3.8016	9.12867	0.158448	0.00872625	0	0.0571723	Sub	0.483204	2.62712	0.183929
TD_00060565-RA	TD_00023814-RA	Inter	32.4549	30.8194	82.9541	44.9888	9.79213	14.0114	34.4832	20.6161	Sub	0.0494232	1.36353	0.0362465
TD_00060566-RA	TD_00023815-RA	Inter	4.0083	1.16979	0.316101	0.67067	1.33459	2.40505	0.483787	0	Sub	0.332908	2.3615	0.140973
TD_00060574-RA	TD_00023818-RA	Inter	4.37176	11.5943	37.782	9.3656	13.0711	6.67023	4.10766	4.18865	Sub	0.212178	1.61636	0.13127
TD_00060577-RA	TD_00023825-RA	Inter	0.490212	0.186349	0.0644655	6.73393	0.107565	0.087505	1.65763	0	Sub	0.420971	1.38049	0.304944
TD_00060593-RA	TD_00023845-RA	Inter	11.4608	27.7127	7.70704	6.49296	32.1016	28.7645	2.75751	23.216	Sub	0.202841	2.4237	0.0836909
TD_00060594-RA	TD_00023859-RA	Inter	63.4265	24.1059	58.9128	14.8129	48.0707	20.3448	52.2109	32.2338	AED	0.565885	1.82148	0.310673
TD_00060605-RA	TD_00023870-RA	Inter	3.07671	0.198188	2.44691	1.03793	0.720393	0.15022	0.234664	0.0926769	AED	0.324798	2.07758	0.156335
TD_00060606-RA	TD_00023871-RA	Inter	10.3938	1.03886	13.162	1.09455	20.2609	1.54034	27.719	1.73554	AED	0.708236	2.3697	0.298871
TD_00060646-RA	TD_00024032-RA	Inter	0.270301	10.302	0.076499	9.17748	0.164154	12.3614	0	14.2413	AED	0.380173	1.98552	0.191473
TD_00060654-RA	TD_00024035-RA	Inter	0	0	1.7177	3.13134	0	0.852929	0.1052	0.0418403	Sub	0.254307	1.14631	0.221849
TD_00060678-RA	TD_00024038-RA	Inter	3.6263	6.27362	5.69421	3.00055	2.90076	8.04845	1.56488	2.52224	Sub	0.349792	1.5102	0.231619
TD_00060684-RA	TD_00024048-RA	Inter	0	1.30053	0	9.51188	0.146947	7.51943	0.0121908	0.328819	AED	0.360578	1.9806	0.182055
TD_00060692-RA	TD_00024070-RA	Inter	0	0.251707	0.22796	12.6653	0.101104	1.52023	0.242572	0.326159	AED	0.455908	2.13391	0.21365
TD_00060694-RA	TD_00024071-RA	Inter	0.0265547	0.0299124	5.88579	5.41355	0.0495262	0.056707	0.317656	0	Sub	0.196687	2.14886	0.091531
TD_00060695-RA	TD_00024076-RA	Inter	33.9529	77.8255	97.0411	75.3847	81.0074	50.51	130.033	118.903	Sub	0.414314	1.1371	0.364359
TD_00061996-RA	TD_00024375-RA	Inter	2.78025	0.216714	1.25554	2.59062	1.92078	2.928	1.53766	8.24105	Sub	0.262808	NaN	NaN	High Sequence Divergence Value (pS>=0.75)
TD_00062011-RA	TD_00024398-RA	Inter	15.9705	0.164436	14.2221	2.00743	34.2346	0.158729	60.3478	0.663677	AED	0.35373	1.57883	0.224046
TD_00062036-RA	TD_00024438-RA	Inter	0.00605355	0	0.0286546	0	0.0153169	0	0	0.0093661	Sub	0.429248	1.83339	0.234128
TD_00062074-RA	TD_00024463-RA	Inter	0.655905	1.52265	1.53432	20.9887	0.0333335	0.770677	0	0.57294	AED	0.280858	1.74247	0.161183
TD_00062078-RA	TD_00024468-RA	Inter	0.518856	0.0286642	24.7616	17.8953	0.879895	0.095666	2.92941	0	AED	0.454911	NaN	NaN	High Sequence Divergence Value (pS>=0.75)
TD_00062084-RA	TD_00024478-RA	Inter	0.016581	2.92939	0	3.37148	0	7.8842	0	3.07068	AED	0.334228	1.82714	0.182924
TD_00062094-RA	TD_00024480-RA	Inter	9.03948	1.65863	4.31613	5.07	57.1667	11.6644	72.2675	5.32876	Sub	0.591581	2.23406	0.2648
TD_00060497-RA	TD_00027681-RA	Inter	6.02975	0.167214	7.76752	4.78616	6.12237	0.123033	5.30973	0.0484156	AED	0.327112	NaN	NaN	High Sequence Divergence Value (pS>=0.75)
TD_00060505-RA	TD_00027661-RA	Inter	0.998789	0.745239	5.34917	7.28543	1.66156	0.870609	2.24066	0.626579	Sub	0.353057	1.58594	0.222617
TD_00060508-RA	TD_00027657-RA	Inter	233.28	80.6065	53.3837	51.5404	107.849	179.506	15.9314	135.877	Sub	0.0356846	2.84131	0.0125592
TD_00060515-RA	TD_00027647-RA	Inter	16.2634	4.01823	29.8726	3.271	20.793	9.44078	16.3716	23.0744	Sub	0.747817	4.41832	0.169254
TD_00060527-RA	TD_00027596-RA	Inter	30.7012	4.52032	69.3529	20.5741	67.6449	12.5115	70.3547	21.9643	AED	0.449184	1.44483	0.31089
TD_00060533-RA	TD_00027591-RA	Inter	4.9029	20.0039	13.8877	35.1747	4.93313	14.2481	4.58847	15.5559	AED	0.0524094	1.49818	0.034982
TD_00060534-RA	TD_00027579-RA	Inter	9.4842	5.26396	20.1332	11.7593	12.7974	14.8724	17.7074	15.8996	Sub	0.417023	1.91265	0.218034
TD_00060537-RA	TD_00027574-RA	Inter	1.64435	1.72966	1.78497	0.412863	0.801215	0.734696	0.761042	0.820702	Sub	0.31271	2.38557	0.131084
TD_00060538-RA	TD_00027531-RA	Inter	1.10068	0	3.10401	34.7263	0.241301	0.100002	0.257022	0.175558	Sub	0.471233	NaN	NaN	High Sequence Divergence Value (pS>=0.75)
TD_00060457-RA	TD_00052119-RA	Inter	0.104206	20.612	0	15.623	1.10082	5.96004	0.15453	0.327174	AED	0.3042	2.12804	0.142948
TD_00060462-RA	TD_00052120-RA	Inter	21.2812	1.28698	7.64035	2.00689	34.7123	0.510295	43.5522	0.209198	AED	0.442516	2.03732	0.217205
TD_00060465-RA	TD_00052132-RA	Inter	21.6156	12.3763	25.9946	9.83529	16.7632	33.3967	20.1891	17.0492	Sub	0.188641	1.12901	0.167085
TD_00060466-RA	TD_00052134-RA	Inter	19.3603	6.43223	18.2084	2.01637	47.4341	16.2273	36.2969	7.92392	AED	0.0720152	1.52103	0.0473462
TD_00060469-RA	TD_00052162-RA	Inter	2.33989	0.927475	5.84108	3.32571	3.46163	1.91898	1.61634	0.509745	AED	0.278724	1.82275	0.152914
TD_00060470-RA	TD_00052174-RA	Inter	0.993741	0.0651382	156.627	41.246	2.89891	0.584898	0.0312053	3.63944	Sub	0.137969	1.98537	0.0694926
TD_00060486-RA	TD_00052198-RA	Inter	21.8297	6.00058	17.3782	10.0258	20.168	32.2708	12.1565	29.0276	Sub	0.180969	1.47764	0.122472
TD_00060488-RA	TD_00052208-RA	Inter	6.87373	16.5812	35.4974	21.6512	5.14338	12.7402	10.3728	19.8596	Sub	0.213733	1.36504	0.156576
TD_00060492-RA	TD_00052241-RA	Inter	2.5787	0.694778	1.27985	0.228034	6.54471	0.247112	6.7147	0.0212921	AED	0.679576	3.99518	0.170099
TD_00060059-RA	TD_00044230-RA	Inter	23.2464	9.99892	46.6878	25.5775	66.8311	8.50187	58.1465	4.38025	AED	0.334874	NaN	NaN	High Sequence Divergence Value (pS>=0.75)
TD_00060080-RA	TD_00044247-RA	Inter	0.198456	1.21882	0.238783	0.58814	0.901917	0.336913	2.14632	0.84706	Sub	0.417051	1.55869	0.267565
TD_00060086-RA	TD_00044250-RA	Inter	1.41903	7.81058	304.257	108.237	23.1969	15.7943	54.653	16.7118	Sub	0.123123	1.27558	0.096523
TD_00060095-RA	TD_00044254-RA	Inter	0.0388505	0.255765	5.55154	1.27103	4.81072	2.3975	0.6023	1.60014	Sub	0.531592	1.99545	0.266402
TD_00060106-RA	TD_00044260-RA	Inter	2.8855	0.0186644	1.68397	0.537845	0.133406	0	0.0289672	0.175566	Sub	0.448269	NaN	NaN	High Sequence Divergence Value (pS>=0.75)
TD_00060113-RA	TD_00044263-RA	Inter	2.89582	4.4097	18.8469	14.1556	2.31959	6.02354	1.21719	5.61509	Sub	0.102435	2.13602	0.0479561
TD_00060136-RA	TD_00044283-RA	Inter	25.3107	0	40.3707	0	57.2289	0.118463	134.78	0	AED	0.357482	1.09608	0.326147
TD_00060149-RA	TD_00044300-RA	Inter	0	0	0	2.22961	0.0062242	2.16927	0	1.44035	AED	0.236391	2.50358	0.0944211
TD_00060424-RA	TD_00046423-RA	Inter	4.73222	3.74866	10.109	13.2756	32.6483	47.5556	47.1612	92.1664	Sub	0.290162	2.11507	0.137188
TD_00060428-RA	TD_00046424-RA	Inter	0.100477	0.0580905	0.0317999	8.13552	0.088369	0.137877	0.495746	0.286127	Sub	0.25839	1.58984	0.162526
TD_00060449-RA	TD_00046441-RA	Inter	8.53141	3.98389	12.1872	6.6502	54.3967	11.2872	29.858	20.3011	AED	0.40861	1.70599	0.239515
TD_00060451-RA	TD_00046446-RA	Inter	4.26154	22.6765	5.42709	19.8313	26.7364	14.9031	36.2824	21.4609	Sub	0.222394	1.38451	0.16063
TD_00060464-RA	TD_00046451-RA	Inter	4.90055	6.34442	13.0437	16.737	17.1797	7.23871	11.9355	2.1623	Sub	0.402196	1.4601	0.275458
TD_00060470-RA	TD_00046452-RA	Inter	0.993741	0.394213	156.627	3.60973	2.89891	0.283981	0.0312053	0.24498	Sub	0.1226	1.58801	0.0772037
TD_00060471-RA	TD_00046454-RA	Inter	2.81394	1.20687	70.1371	4.41617	28.6004	1.05861	26.1872	0.486969	AED	0.515908	NaN	NaN	High Sequence Divergence Value (pS>=0.75)
TD_00060486-RA	TD_00046463-RA	Inter	21.8297	7.19462	17.3782	7.84256	20.168	6.67143	12.1565	5.4829	AED	0.215105	1.82021	0.118175
TD_00059653-RA	TD_00045554-RA	Inter	14.1571	6.3628	2.82655	21.7935	0.23243	0.0397428	0.286645	0	Sub	0.564053	NaN	NaN	High Sequence Divergence Value (pS>=0.75)
TD_00059659-RA	TD_00045544-RA	Inter	5.45834	0.315256	1.88409	0.55901	11.0699	2.24832	18.632	3.72743	AED	0.256011	1.4875	0.172108
TD_00059660-RA	TD_00045537-RA	Inter	9.73525	5.00439	6.69234	35.8411	0.270593	1.23912	0	0.0280725	Sub	0.346914	2.99526	0.115821
TD_00059661-RA	TD_00045532-RA	Inter	1.9094	5.30886	4.33294	3.12242	1.37508	3.23967	1.97183	4.56372	Sub	0.43999	2.22646	0.197619
TD_00059677-RA	TD_00045527-RA	Inter	6.26694	17.2265	5.61773	5.57146	22.7282	7.92802	23.9445	4.86027	Sub	0.124327	3.91224	0.0317789
TD_00059699-RA	TD_00045519-RA	Inter	1.54229	10.9842	2.69474	16.2535	2.06217	15.9174	2.03633	4.03482	AED	0.44361	1.83235	0.242099
TD_00059707-RA	TD_00045502-RA	Inter	13.4782	0.13019	19.5744	1.26241	8.7518	0.0893155	3.48233	0.564346	AED	0.334299	1.31125	0.254947
TD_00059714-RA	TD_00045497-RA	Inter	0	1.48927	0.400066	1.66862	0	0.203718	0	0.0420227	AED	0.247639	1.9456	0.127282
TD_00060417-RA	TD_00039246-RA	Inter	18.0604	51.2199	29.8442	95.7198	37.3617	48.1675	48.2594	60.1221	AED	0.064897	0.605442	0.107189
TD_00060423-RA	TD_00039245-RA	Inter	0.919105	4.9763	25.7888	5.33971	1.8389	0.94857	5.90864	0.519066	Sub	0.0563168	0.363889	0.154763
TD_00060440-RA	TD_00039243-RA	Inter	0.943551	0.322995	6.8648	0.732125	1.57595	0.0334492	1.14967	0.0298347	AED	0.211588	0.569158	0.371757
TD_00060449-RA	TD_00039220-RA	Inter	8.53141	9.79945	12.1872	6.65778	54.3967	46.1822	29.858	46.133	Sub	0.0693758	0.378119	0.183476
TD_00060461-RA	TD_00039194-RA	Inter	11.2101	27.4561	0	2.65127	20.811	25.7142	17.2142	66.9086	AED	0.123681	0.750625	0.16477
TD_00060462-RA	TD_00039193-RA	Inter	21.2812	2.97251	7.64035	1.66532	34.7123	2.95598	43.5522	4.58304	AED	0.144805	0.52485	0.275898
TD_00060469-RA	TD_00039192-RA	Inter	2.33989	0	5.84108	0	3.46163	0	1.61634	0	AED	0.168859	0.399413	0.422767
TD_00060470-RA	TD_00039186-RA	Inter	0.993741	0.25907	156.627	2.06481	2.89891	0.142401	0.0312053	0.0760295	Sub	0.0364023	0.848962	0.0428786
TD_00060492-RA	TD_00039175-RA	Inter	2.5787	2.06341	1.27985	0.286889	6.54471	1.08546	6.7147	0.267487	AED	0.272565	0.646188	0.421804
TD_00060499-RA	TD_00039174-RA	Inter	3.73843	0.0506535	11.3663	4.85633	14.4031	0.00945395	15.8984	0	AED	0.0329954	0.471395	0.0699951
TD_00060502-RA	TD_00039162-RA	Inter	5.57679	1.81626	29.6605	1.42901	4.41418	3.90853	0.464046	0.432073	AED	0.0905294	0.427808	0.211612
TD_00060505-RA	TD_00039161-RA	Inter	0.998789	0.263584	5.34917	6.85473	1.66156	1.64161	2.24066	2.29752	Sub	0.129168	0.593073	0.217795
TD_00060522-RA	TD_00039152-RA	Inter	10.1579	2.98511	43.065	5.27351	23.9791	9.82546	7.81608	2.62761	AED	0.0330115	0.416391	0.07928
TD_00060533-RA	TD_00039139-RA	Inter	4.9029	1.58456	13.8877	0.846777	4.93313	0.228361	4.58847	0.798084	AED	0.0639109	0.654267	0.0976833
TD_00060539-RA	TD_00039131-RA	Inter	10.3979	4.94356	5.19003	7.01961	0.115198	2.98559	0	2.6871	Sub	0.132908	0.44879	0.296148
TD_00060541-RA	TD_00039129-RA	Inter	0.207325	0.496613	0.52956	2.69025	0.409969	12.908	0	16.8285	AED	0.0375307	0.597587	0.0628038
TD_00060543-RA	TD_00039123-RA	Inter	0.510562	0.535558	0.136545	1.03964	0.176721	1.84012	0.0174478	2.11926	AED	0.292978	0.911267	0.321506
TD_00060545-RA	TD_00039121-RA	Inter	149.908	51.2287	168.032	65.2289	211.743	59.204	330.673	91.2354	AED	0.0121092	0.274518	0.044111
TD_00060551-RA	TD_00039120-RA	Inter	2.40031	5.26901	4.45552	5.73571	4.4846	9.13463	4.0534	7.78209	AED	0.11973	0.509224	0.235123
TD_00060565-RA	TD_00039107-RA	Inter	32.4549	3.84806	82.9541	7.07349	9.79213	7.66092	34.4832	5.08461	AED	0.290337	1.0636	0.272975
TD_00060580-RA	TD_00039090-RA	Inter	0.0419247	0.420536	4.73007	3.89122	0	1.35249	0	1.35428	Sub	0.157865	0.57073	0.276602
TD_00060586-RA	TD_00039088-RA	Inter	2.91122	12.6895	14.8513	13.1246	1.45931	0.137485	5.60112	0.00837845	Sub	0.163328	0.752773	0.216969
TD_00060605-RA	TD_00039083-RA	Inter	3.07671	6.74162	2.44691	15.8157	0.720393	2.77335	0.234664	7.71148	AED	0.0942988	0.423612	0.222607
TD_00060606-RA	TD_00039076-RA	Inter	10.3938	11.1694	13.162	7.46259	20.2609	23.6392	27.719	20.6455	Sub	0.209852	0.632453	0.331806
TD_00060612-RA	TD_00039063-RA	Inter	8.25926	26.8659	4.54447	21.711	5.56057	14.3171	3.18359	2.18231	Sub	0.0611025	0.412981	0.147955
TD_00060613-RA	TD_00039062-RA	Inter	0.0774997	0	4.14242	0.915395	1.02134	0.0259523	0.0571283	0.0108922	AED	0.248241	0.731368	0.339421
TD_00059599-RA	TD_00034318-RA	Inter	0.00775445	23.7855	0	8.28532	0.731444	0.0063169	15.7367	0.536577	Sub	0.461262	2.01134	0.229331
TD_00059601-RA	TD_00034311-RA	Inter	0	0.0133313	0.277917	0.214616	0.0427348	0.0390361	0.285508	0.0742971	Sub	0.528691	2.51462	0.210247
TD_00059610-RA	TD_00034294-RA	Inter	0.568349	12.9	0.338079	12.2481	0	8.86777	0.0387518	11.9592	AED	0.159268	1.82026	0.0874972
TD_00059611-RA	TD_00034291-RA	Inter	23.7768	7.66556	46.0365	20.7719	41.4168	10.1159	35.2638	12.496	AED	0.165504	2.249	0.0735898
TD_00059616-RA	TD_00034289-RA	Inter	63.5322	2.0069	18.0909	17.6332	0.0290987	0	0.331834	0	AED	0.468518	NaN	NaN	High Sequence Divergence Value (pS>=0.75)
TD_00059617-RA	TD_00034279-RA	Inter	11.9589	5.05762	8.11075	30.3733	0.383364	8.7132	0.0368721	5.87031	Sub	0.116575	1.13756	0.102478
TD_00059635-RA	TD_00034278-RA	Inter	0.0208253	0.0889876	6.75237	1.75933	0.194558	0.123083	0	0.34886	Sub	0.334855	2.76832	0.12096
TD_00059637-RA	TD_00034276-RA	Inter	13.0366	0.716791	34.0406	2.59548	12.1441	7.08179	10.1697	6.97093	AED	0.182246	1.57194	0.115937
TD_00059650-RA	TD_00034261-RA	Inter	24.5481	10.7331	24.1296	45.8182	51.4567	81.6269	65.3229	52.1912	Sub	0.128423	1.61781	0.0793811
TD_00059653-RA	TD_00034255-RA	Inter	14.1571	2.30301	2.82655	8.53946	0.23243	1.01311	0.286645	0.231829	Sub	0.349745	NaN	NaN	High Sequence Divergence Value (pS>=0.75)
TD_00059660-RA	TD_00034243-RA	Inter	9.73525	0	6.69234	1.4791	0.270593	0.298013	0	0.815444	Sub	0.401471	1.75384	0.22891
TD_00059690-RA	TD_00034233-RA	Inter	9.1628	5.76792	9.56836	16.4352	0.327606	0.318948	2.86915	0.439748	Sub	0.276256	1.35055	0.20455
TD_00059691-RA	TD_00034230-RA	Inter	14.7986	7.83539	90.9388	59.7781	58.8165	5.04523	5.93426	2.08547	AED	0.248456	1.3034	0.190621
TD_00059694-RA	TD_00034228-RA	Inter	0.0150774	0.0393549	0	0.061205	0.0228096	0.0346207	0	0.0077166	AED	0.400668	1.58289	0.253124
TD_00059697-RA	TD_00034221-RA	Inter	12.6599	1.13594	15.1341	4.718	31.9638	6.23388	18.9857	12.1818	AED	0.185884	1.40692	0.132122
TD_00059702-RA	TD_00034209-RA	Inter	0.331348	0.362604	2.39582	1.27466	0.674464	1.92265	1.78003	0.208633	Sub	0.32732	3.00149	0.109052
TD_00059713-RA	TD_00034183-RA	Inter	0.116044	0	6.48357	6.10964	0.619025	0	0.531835	0.1052	AED	0.546423	2.03525	0.268479
TD_00059717-RA	TD_00034180-RA	Inter	14.4028	0.355471	14.6779	19.7331	19.8014	1.99413	0.390305	0.17724	Sub	0.174418	1.61093	0.108271
TD_00059721-RA	TD_00034177-RA	Inter	38.9442	390.852	82.1234	373.838	28.6913	306.183	38.4209	235.669	AED	0.258243	NaN	NaN	High Sequence Divergence Value (pS>=0.75)
TD_00059723-RA	TD_00034147-RA	Inter	0.99748	0.117459	21.6094	1.45487	4.75728	0.0386701	38.9399	0	AED	0.569499	1.82056	0.312815
TD_00059724-RA	TD_00034144-RA	Inter	67.8389	10.7933	82.8529	11.9001	68.5507	4.32843	3.01097	4.17713	Sub	0.220473	1.5408	0.14309
TD_00059742-RA	TD_00034133-RA	Inter	0.00434571	1.73819	0.0880885	2.87923	0.789215	1.62255	0.0468059	0.702267	AED	0.450546	2.7228	0.165471
TD_00059744-RA	TD_00034129-RA	Inter	16.077	12.5034	24.5962	31.0484	23.7431	56.6022	39.3411	52.4759	Sub	0.128721	1.46038	0.0881423
TD_00060457-RA	TD_00038965-RA	Inter	0.104206	68.8758	0	218.969	1.10082	26.7382	0.15453	3.51811	AED	0.294702	1.46801	0.20075
TD_00060461-RA	TD_00038950-RA	Inter	11.2101	1.99257	0	8.15771	20.811	5.42019	17.2142	6.72316	Sub	0.423544	2.5379	0.166887
TD_00060464-RA	TD_00038943-RA	Inter	4.90055	8.69313	13.0437	3.98692	17.1797	2.27422	11.9355	0.149102	Sub	0.461926	1.59886	0.288909
TD_00060465-RA	TD_00038942-RA	Inter	21.6156	5.03526	25.9946	8.5427	16.7632	4.58272	20.1891	0.347452	AED	0.211314	1.98369	0.106525
TD_00060470-RA	TD_00038932-RA	Inter	0.993741	0.0579184	156.627	18.4399	2.89891	0.663592	0.0312053	0.68029	Sub	0.210257	2.48549	0.0845937
TD_00060486-RA	TD_00038931-RA	Inter	21.8297	6.01861	17.3782	14.3096	20.168	10.4103	12.1565	5.05081	AED	0.139463	1.64107	0.0849834
TD_00060495-RA	TD_00038911-RA	Inter	4.40486	0	6.56815	0	8.26355	0	9.32668	0	AED	0.391691	NaN	NaN	High Sequence Divergence Value (pS>=0.75)
TD_00060501-RA	TD_00038898-RA	Inter	0.443041	2.57094	2.77597	19.2313	0	0.506517	0	1.0509	AED	0.378084	1.51995	0.248748
TD_00060505-RA	TD_00038897-RA	Inter	0.998789	0.379804	5.34917	0.72018	1.66156	0.263947	2.24066	0.138205	AED	0.364052	2.15395	0.169016
TD_00060654-RA	TD_00032706-RA	Inter	0	1.15234	1.7177	10.5393	0	4.28358	0.1052	1.39875	AED	0.264924	1.43937	0.184056
TD_00060678-RA	TD_00032701-RA	Inter	3.6263	0.385638	5.69421	4.88107	2.90076	1.16928	1.56488	1.25814	AED	0.330414	1.34125	0.246348
TD_00060680-RA	TD_00032687-RA	Inter	3.99954	3.27466	6.15156	7.87397	3.44173	5.04563	5.2341	8.20011	Sub	0.203845	1.91955	0.106194
TD_00060692-RA	TD_00032654-RA	Inter	0	2.22988	0.22796	9.21731	0.101104	0.633861	0.242572	0.375702	AED	0.471034	1.77401	0.26552
TD_00060694-RA	TD_00032650-RA	Inter	0.0265547	0.169245	5.88579	27.7535	0.0495262	0.229134	0.317656	0.00866185	Sub	0.202761	1.63372	0.12411
TD_00060709-RA	TD_00032622-RA	Inter	0.160279	169.99	292.804	289.366	0	18.5329	0	9.63745	Sub	0.216593	NaN	NaN	High Sequence Divergence Value (pS>=0.75)
TD_00060711-RA	TD_00032617-RA	Inter	0.911059	0.0150627	0.716404	0.885814	4.41795	0.0591931	1.40714	0.500561	Sub	0.159008	1.70579	0.0932169
TD_00060722-RA	TD_00032611-RA	Inter	1.57986	0.983554	2.51544	9.35617	11.8536	1.67442	11.6452	0.809149	Sub	0.320292	1.95524	0.163812
TD_00060752-RA	TD_00032596-RA	Inter	0	0	0.319507	0.323613	0	0	0	0	NoDiff	0.174365	1.48788	0.11719
TD_00060754-RA	TD_00032595-RA	Inter	4.2164	15.3312	9.91834	12.2985	9.23807	18.2402	1.21423	10.5658	AED	0.403847	2.72015	0.148465
TD_00060755-RA	TD_00032591-RA	Inter	0.188663	0.556015	0.510825	1.64644	10.2876	186.8	19.6139	157.108	AED	0.526305	NaN	NaN	High Sequence Divergence Value (pS>=0.75)
TD_00060759-RA	TD_00032590-RA	Inter	1.98931	2.58146	7.02816	2.50132	3.97896	3.31453	5.02996	1.84139	Sub	0.257189	2.43856	0.105467
TD_00060770-RA	TD_00032569-RA	Inter	0.54826	3.95463	0.735765	29.6413	0.224371	16.2532	0.067105	23.0165	AED	0.264446	1.57385	0.168025
TD_00060783-RA	TD_00032551-RA	Inter	4.64898	2.2075	0.661264	0.738795	0.235551	6.34551	0.0093555	0.5901	Sub	0.270385	1.52603	0.177182
TD_00060790-RA	TD_00032544-RA	Inter	6.97692	11.8549	15.2206	22.0158	42.2479	20.7913	54.0487	22.1525	Sub	0.278309	1.58355	0.17575
TD_00060798-RA	TD_00032537-RA	Inter	0.0578323	0.388304	12.8126	48.6394	0.407268	3.10305	2.49365	8.6992	AED	0.546923	2.10578	0.259724
TD_00060800-RA	TD_00032531-RA	Inter	2.05839	422.348	34.0123	61.6969	0.5423	2.4043	0.130409	0.126501	Sub	0.277234	3.06093	0.090572
TD_00060803-RA	TD_00032530-RA	Inter	8.85185	1.96521	24.992	27.6206	3.74832	1.62251	8.9452	1.67683	Sub	0.33913	NaN	NaN	High Sequence Divergence Value (pS>=0.75)
TD_00060806-RA	TD_00032518-RA	Inter	2.20332	0.998151	16.1001	6.89365	3.41172	1.54865	0.965639	0.620513	AED	0.311079	1.49428	0.20818
TD_00060814-RA	TD_00032503-RA	Inter	1.60479	0.688136	5.22175	2.11881	1.80956	0.0215027	0.0591508	0.0150955	AED	0.258709	2.21418	0.116842
TD_00060820-RA	TD_00032499-RA	Inter	31.2953	23.821	6.8572	27.6418	54.6897	21.7457	0.0445747	0.718458	Sub	0.29741	2.45573	0.121109
TD_00060829-RA	TD_00032483-RA	Inter	2.13134	15.2156	6.03557	28.3753	0.21705	28.8607	0.56438	20.2868	AED	0.482784	3.99469	0.120856
TD_00060841-RA	TD_00032482-RA	Inter	184.1	3.67077	105.896	34.0344	90.6558	13.2069	144.013	15.4611	AED	0.317658	NaN	NaN	High Sequence Divergence Value (pS>=0.75)
TD_00060847-RA	TD_00032471-RA	Inter	0.734581	4.69071	20.4577	89.1958	3.47451	5.45763	7.12498	3.68242	Sub	0.175253	2.59334	0.0675781
TD_00060849-RA	TD_00032470-RA	Inter	23.9077	7.22194	25.7338	20.2243	153.969	15.695	154.476	10.8488	AED	0.240836	1.27148	0.189413
TD_00060508-RA	TD_00032965-RA	Inter	233.28	184	53.3837	361.546	107.849	290.429	15.9314	300.257	Sub	0.0392179	2.38383	0.0164517
TD_00060521-RA	TD_00032963-RA	Inter	0	0.226714	0.176321	0.681728	0.169488	0.21657	9.43474	0.0110051	Sub	0.500939	2.82278	0.177463
TD_00060528-RA	TD_00032939-RA	Inter	20.2096	98.4195	1095.02	344.983	5.89459	61.2471	5.2816	38.5859	Sub	0.0433669	1.98971	0.0217956
TD_00060533-RA	TD_00032934-RA	Inter	4.9029	36.1799	13.8877	81.2657	4.93313	41.1926	4.58847	70.4392	AED	0.0291399	1.87719	0.0155231
TD_00060536-RA	TD_00032929-RA	Inter	0	20.7183	0.268552	0	0	0.9922	0.0749526	0.094364	Sub	0.455181	NaN	NaN	High Sequence Divergence Value (pS>=0.75)
TD_00060564-RA	TD_00032921-RA	Inter	1.78582	0.213295	3.8016	0.59241	0.158448	0	0	0	AED	0.446927	1.44331	0.309654
TD_00060565-RA	TD_00032919-RA	Inter	32.4549	30.2772	82.9541	75.6437	9.79213	20.8637	34.4832	52.6942	Sub	0.041829	1.45943	0.0286612
TD_00060574-RA	TD_00032916-RA	Inter	4.37176	14.5894	37.782	7.41763	13.0711	7.06855	4.10766	2.36056	Sub	0.22966	1.89243	0.121357
TD_00060577-RA	TD_00032913-RA	Inter	0.490212	0.0317335	0.0644655	5.80003	0.107565	0.115594	1.65763	0.434074	Sub	0.385247	1.65987	0.232094
TD_00060593-RA	TD_00032898-RA	Inter	11.4608	4.42435	7.70704	2.55849	32.1016	9.33463	2.75751	5.33648	Sub	0.235562	2.19275	0.107428
TD_00060605-RA	TD_00032886-RA	Inter	3.07671	5.39255	2.44691	42.2542	0.720393	17.6933	0.234664	23.9309	AED	0.375305	1.40098	0.267887
TD_00060606-RA	TD_00032885-RA	Inter	10.3938	6.59072	13.162	12.0225	20.2609	15.4035	27.719	16.1755	AED	0.603502	1.88608	0.319976
TD_00061996-RA	TD_00032389-RA	Inter	2.78025	0.0194368	1.25554	2.87855	1.92078	0.406015	1.53766	0.810209	Sub	0.249534	2.17156	0.11491
TD_00062011-RA	TD_00032362-RA	Inter	15.9705	20.1672	14.2221	21.6596	34.2346	6.53665	60.3478	5.1444	Sub	0.275101	1.47765	0.186175
TD_00062032-RA	TD_00032342-RA	Inter	0.203928	3.36199	0.383477	39.4084	1.33318	32.3828	0.625861	23.5134	AED	0.243605	NaN	NaN	High Sequence Divergence Value (pS>=0.75)
TD_00062036-RA	TD_00032330-RA	Inter	0.00605355	0	0.0286546	0.360108	0.0153169	0.0446008	0	0.961083	Sub	0.439481	2.38394	0.184351
TD_00062041-RA	TD_00032326-RA	Inter	0	0	0	0	0	0	0	0.0302436	NoDiff	0.39458	1.158	0.340743
TD_00062045-RA	TD_00032322-RA	Inter	1.66562	5.46854	3.1752	4.32036	1.09384	15.2952	0.24733	17.8836	AED	0.460364	1.70868	0.269426
TD_00062074-RA	TD_00032298-RA	Inter	0.655905	1.50263	1.53432	29.4131	0.0333335	0.382582	0	0.38453	AED	0.259715	1.36917	0.189687
TD_00060175-RA	TD_00031204-RA	Inter	0.0053564	0	0	2.74315	0	0.191068	0	2.65649	Sub	0.370548	1.02133	0.36281
TD_00060183-RA	TD_00031188-RA	Inter	24.1042	0	53.4146	0	7.88868	0	5.27152	0	AED	0.396216	2.41538	0.164039
TD_00060185-RA	TD_00031183-RA	Inter	5.6639	7.55527	4.21407	16.4274	5.15346	25.1682	4.52395	31.7305	AED	0.250764	0.672309	0.372988
TD_00060189-RA	TD_00031182-RA	Inter	39.6939	11.5188	19.313	21.1216	36.245	18.6395	10.0357	2.73776	Sub	0.117465	0.576812	0.203645
TD_00060190-RA	TD_00031175-RA	Inter	1.57389	6.76375	11.868	12.7829	4.18362	7.45836	4.33341	11.7159	AED	0.0833619	0.627548	0.132838
TD_00060192-RA	TD_00031171-RA	Inter	9.07145	0.358505	2.253	0.188565	7.33481	3.69603	1.54061	0.15786	AED	0.175662	0.656527	0.267562
TD_00060615-RA	TD_00018090-RA	Inter	56.5517	17.5551	19.1142	14.6487	483.609	73.0742	265.161	90.6589	AED	0.0330386	0.566164	0.0583551
TD_00060617-RA	TD_00018091-RA	Inter	0	3.51235	16.6842	21.8279	0.0105998	6.10372	0	1.21691	AED	0.122514	0.663206	0.18473
TD_00060619-RA	TD_00018094-RA	Inter	12.7896	17.8528	10.6804	8.30643	6.1296	12.2698	9.86654	13.6082	Sub	0.102048	0.515557	0.197938
TD_00060623-RA	TD_00018097-RA	Inter	0.0435509	0	4.84918	0.400122	0.494655	0.200028	0.0798594	0	AED	0.144335	0.701405	0.20578
TD_00060625-RA	TD_00018101-RA	Inter	16.653	0	5.85921	0	1.34194	0	0.760798	0	AED	0.272512	0.507531	0.536937
TD_00060626-RA	TD_00018105-RA	Inter	31.9027	16.1485	23.7294	26.46	7.73376	22.4178	7.32901	17.8564	Sub	0.0691009	0.374518	0.184506
TD_00060628-RA	TD_00018107-RA	Inter	0.538838	0.772323	1.51412	0.174973	0.186489	0.0088524	0.148025	0.0453654	Sub	0.0758605	0.579697	0.130862
TD_00060629-RA	TD_00018108-RA	Inter	16.8899	0.580576	6.87758	0.752324	5.22306	0.815116	0.178722	0.0286363	AED	0.102509	0.611538	0.167625
TD_00060632-RA	TD_00018111-RA	Inter	0.627516	0	0.022231	0.167913	0.0054069	0	0	0	Sub	0.402405	1.10698	0.363515
TD_00060633-RA	TD_00018118-RA	Inter	2.30294	0.389273	8.53044	21.566	0.99655	7.01276	0.00731685	0.142226	Sub	0.0986312	0.613821	0.160684
TD_00060638-RA	TD_00018121-RA	Inter	0.458884	1.90609	3.32022	10.5819	0.100891	7.00637	0.0717115	2.81359	AED	0.09707	0.611364	0.158776
TD_00060640-RA	TD_00018124-RA	Inter	7.40883	40.3672	49.8018	125.176	3.51932	28.1004	8.75198	32.5687	AED	0.105849	0.478746	0.221096
TD_00060644-RA	TD_00018127-RA	Inter	21.7588	32.2817	59.0959	120.029	12.9219	25.6563	19.6375	61.1673	AED	0.00485439	1.17298	0.0041385
TD_00060646-RA	TD_00018128-RA	Inter	0.270301	14.1704	0.076499	8.3852	0.164154	24.0461	0	23.2387	AED	0.296845	1.01956	0.291149
TD_00060651-RA	TD_00018136-RA	Inter	10.6452	2.44871	4.99954	16.018	14.1258	7.98703	10.5299	12.2967	Sub	0.138434	0.43937	0.315074
TD_00060654-RA	TD_00018137-RA	Inter	0	0.1723	1.7177	13.5918	0	0	0.1052	0.197097	AED	0.447385	0.520087	0.860211
TD_00060657-RA	TD_00018143-RA	Inter	1.77943	0	3.76784	1.60252	0.452976	0.148068	0	0	AED	0.383831	0.853871	0.449519
TD_00060659-RA	TD_00018146-RA	Inter	44.0958	0.482481	47.5959	0.0159389	34.4021	0.0196267	60.0731	0.0129385	AED	0.343104	0.740746	0.463187
TD_00060662-RA	TD_00018149-RA	Inter	0.927699	7.20232	6.38923	10.1036	1.47555	11.3627	0.345986	11.4892	AED	0.250997	0.580458	0.432411
TD_00060663-RA	TD_00018150-RA	Inter	20.8564	0	1.66569	0	1.10468	0	0	0	AED	0.473359	1.61795	0.292567
TD_00060664-RA	TD_00018156-RA	Inter	0.0443378	0	0	0	0.0519812	0	0.136071	0	AED	0.45186	1.28922	0.350491
TD_00060678-RA	TD_00018158-RA	Inter	3.6263	8.80457	5.69421	3.41336	2.90076	20.4749	1.56488	8.91331	Sub	0.182517	0.445555	0.409638
TD_00060680-RA	TD_00018160-RA	Inter	3.99954	2.52305	6.15156	6.63356	3.44173	8.91751	5.2341	5.64257	Sub	0.0892432	0.493165	0.18096
TD_00060681-RA	TD_00018161-RA	Inter	33.7179	4.01058	12.8223	2.28327	4.07662	1.50371	2.05882	0.30253	AED	0.105269	0.536001	0.196397
TD_00060686-RA	TD_00018168-RA	Inter	9.46547	4.29485	36.0603	44.8542	25.7513	71.4466	15.6252	163.222	Sub	0.01929	0.536631	0.0359465
TD_00060687-RA	TD_00018169-RA	Inter	0.646414	0.866731	0.796833	3.59276	1.31232	0.585018	1.54836	0.644555	Sub	0.344617	0.567131	0.607649
TD_00060690-RA	TD_00018170-RA	Inter	2.69277	4.75218	3.10305	6.12828	5.97766	18.5537	6.64128	20.3856	AED	0.0518322	0.458696	0.112999
TD_00060691-RA	TD_00018171-RA	Inter	2.01377	0.82826	2.30887	3.43964	3.89365	1.5557	4.22302	1.41782	Sub	0.28624	0.605236	0.47294
TD_00060693-RA	TD_00018186-RA	Inter	0.607885	0	4.10292	0	1.473	0	1.46245	0	AED	0.368569	0.735126	0.501369
TD_00060694-RA	TD_00018187-RA	Inter	0.0265547	0.27114	5.88579	15.4808	0.0495262	1.94513	0.317656	0.171879	Sub	0.0328644	0.534151	0.0615265
TD_00060696-RA	TD_00018193-RA	Inter	22.7497	30.1369	42.0473	87.5836	113.243	154.326	132.68	206.038	AED	0.152049	1.1164	0.136195
TD_00060700-RA	TD_00018194-RA	Inter	36.1561	31.6306	65.7347	42.248	159.729	43.3162	13.828	0.222344	AED	0.161552	0.676255	0.238891
TD_00060703-RA	TD_00018200-RA	Inter	2.34291	11.8745	15.0026	152.38	48.3975	46.3513	129.349	29.5581	Sub	0.0906557	0.326759	0.277439
TD_00060705-RA	TD_00018201-RA	Inter	6.32858	3.19854	5.05276	3.34357	4.36597	1.70393	1.787	0.47356	AED	0.0529024	0.4051	0.130591
TD_00060706-RA	TD_00018203-RA	Inter	13.276	4.10723	13.2061	4.00773	2.95075	5.31463	2.24532	5.87634	Sub	0.294893	0.704055	0.418849
TD_00060707-RA	TD_00018204-RA	Inter	2.67375	0.0412283	35.2167	19.9978	3.77858	0.318776	0.973083	5.80933	Sub	0.367481	1.30473	0.281654
TD_00060708-RA	TD_00018207-RA	Inter	18.445	0.879914	40.1845	811.129	1.01821	0	0	0.674785	Sub	0.0755491	0.490445	0.154042
TD_00060709-RA	TD_00018214-RA	Inter	0.160279	0.138773	292.804	28.464	0	0.12589	0	0	Sub	0.102386	0.400035	0.255943
TD_00060711-RA	TD_00018219-RA	Inter	0.911059	0	0.716404	0	4.41795	0	1.40714	0	AED	0.216412	0.534599	0.404812
TD_00060719-RA	TD_00018220-RA	Inter	0	0	0.00871975	0	0.0522935	0.046521	0	0	AED	0.15783	0.684976	0.230416
TD_00060720-RA	TD_00018227-RA	Inter	4.51622	119.238	23.6796	108.263	3.00889	78.8991	0.664355	124.097	AED	0.113796	0.418646	0.27182
TD_00060723-RA	TD_00018235-RA	Inter	9.48863	9.58435	10.4463	0.53668	18.8929	9.0657	27.1988	24.8231	Sub	0.260536	0.731342	0.356244
TD_00060731-RA	TD_00018258-RA	Inter	0.742141	2.59706	0.485795	56.9236	0.239262	2.29243	0.156167	0.149213	Sub	0.267949	1.02672	0.260977
TD_00060743-RA	TD_00018263-RA	Inter	23.7279	20.4883	23.4539	40.8137	34.8387	48.6142	38.3678	63.6362	Sub	0.0270436	0.497679	0.0543394
TD_00060751-RA	TD_00018267-RA	Inter	0.0877349	0.0311025	0.332406	0.278045	1.38858	0.147492	0.0277624	0	AED	0.120556	0.623099	0.193477
TD_00060752-RA	TD_00018271-RA	Inter	0	0	0.319507	0.0725595	0	0	0	0	NoDiff	0.101135	0.454056	0.222736
TD_00060754-RA	TD_00018272-RA	Inter	4.2164	3.00886	9.91834	7.07979	9.23807	1.89486	1.21423	1.2863	Sub	0.391035	2.27811	0.171649
TD_00060756-RA	TD_00018274-RA	Inter	7.52201	4.57594	15.1789	9.32164	12.5426	5.13728	12.6988	7.47297	AED	0.151626	0.394055	0.384785
TD_00060758-RA	TD_00018275-RA	Inter	0.0478608	0.645398	2.22479	3.48748	0.176115	0.881005	0	0.161504	AED	0.0864058	0.47672	0.181251
TD_00060762-RA	TD_00018278-RA	Inter	2.7051	1.73081	7.89426	0.225062	0.80053	0.121315	0.0466884	0	AED	0.101701	0.748336	0.135903
TD_00060765-RA	TD_00018281-RA	Inter	53.0224	197.001	80.927	275.607	57.1397	322.351	60.0168	472.431	AED	0.0302824	0.72313	0.0418768
TD_00060766-RA	TD_00018282-RA	Inter	13.1007	35.5376	68.1932	176.908	17.6791	87.3809	19.1405	130.331	AED	0.0683133	0.464442	0.147087
TD_00060767-RA	TD_00018284-RA	Inter	2.0838	0.017167	1.93939	1.70958	13.2264	0.135709	2.51176	0	AED	0.101663	0.702799	0.144654
TD_00060768-RA	TD_00018287-RA	Inter	7.03754	0.892387	32.2366	1.48151	2.80897	4.30325	4.53752	5.00298	Sub	0.294482	0.73572	0.400264
TD_00060770-RA	TD_00018294-RA	Inter	0.54826	2.30858	0.735765	8.52547	0.224371	1.0421	0.067105	0.783772	AED	0.153859	0.559915	0.274789
TD_00060776-RA	TD_00018299-RA	Inter	21.4193	33.3858	95.3136	45.968	18.1017	22.08	28.4646	85.6981	Sub	0.128548	0.416779	0.308432
TD_00060778-RA	TD_00018300-RA	Inter	0	0	0.399826	0	0	0	0	0	NoDiff	0.187551	0.79567	0.235714
TD_00060780-RA	TD_00018302-RA	Inter	4.05915	2.75809	30.4943	154.363	25.1512	5.59696	28.9321	5.41935	Sub	0.305527	1.00811	0.30307
TD_00060781-RA	TD_00018303-RA	Inter	0.0499549	66.0018	0.0266849	84.0694	0.169725	42.2398	0.748328	62.9459	AED	0.160255	0.827658	0.193625
TD_00060783-RA	TD_00018305-RA	Inter	4.64898	69.1848	0.661264	29.9733	0.235551	2.4862	0.0093555	10.0242	AED	0.138849	0.58595	0.236964
TD_00060784-RA	TD_00018306-RA	Inter	0.982314	23.1176	2.16302	16.6686	0.886485	22.6056	2.51968	22.891	AED	0.355414	0.899022	0.395335
TD_00060788-RA	TD_00018307-RA	Inter	13.2726	8.2775	10.3123	9.21734	11.1879	15.8972	14.4743	11.6904	Sub	0.0866504	0.375884	0.230524
TD_00060789-RA	TD_00018308-RA	Inter	0.0159699	0.291975	0	1.70072	0.053075	0.186928	0.29078	0.105188	Sub	0.257285	1.09396	0.235186
TD_00060790-RA	TD_00018310-RA	Inter	6.97692	12.1683	15.2206	9.30476	42.2479	71.9966	54.0487	71.3203	Sub	0.0756998	0.433954	0.174442
TD_00060794-RA	TD_00018312-RA	Inter	0.273801	8.66887	0.0263078	17.3438	0.81577	24.1832	3.3473	16.4854	AED	0.148031	0.499694	0.296243
TD_00060795-RA	TD_00018314-RA	Inter	18.6186	4.09481	21.6364	3.50168	32.8971	6.39185	38.4588	0.569276	AED	0.216264	0.740896	0.291896
TD_00060798-RA	TD_00018321-RA	Inter	0.0578323	0.469292	12.8126	6.38389	0.407268	3.05905	2.49365	3.47267	Sub	0.220005	0.708567	0.310493
TD_00060803-RA	TD_00018331-RA	Inter	8.85185	8.72569	24.992	19.6893	3.74832	3.71931	8.9452	6.39937	AED	0.143568	0.696479	0.206134
TD_00060806-RA	TD_00018335-RA	Inter	2.20332	2.7331	16.1001	9.20225	3.41172	4.3655	0.965639	12.4104	Sub	0.0973837	0.478192	0.20365
TD_00060810-RA	TD_00018340-RA	Inter	1.15801	0.118479	8.00156	1.84706	1.07639	0.0950235	1.33666	0.00972145	AED	0.161737	0.475531	0.340118
TD_00060814-RA	TD_00018343-RA	Inter	1.60479	0	5.22175	0.0496886	1.80956	0.036651	0.0591508	0.0226792	AED	0.113892	0.530604	0.214646
TD_00060815-RA	TD_00018363-RA	Inter	0	0	0.0299378	0	0	0	0	0.06381	Sub	0.431946	1.83364	0.235568
TD_00060816-RA	TD_00018365-RA	Inter	8.60898	6.74277	4.99268	15.58	10.2261	11.9082	2.40217	0.510783	Sub	0.192287	0.501523	0.383406
TD_00060820-RA	TD_00018370-RA	Inter	31.2953	27.1183	6.8572	2.20949	54.6897	16.1357	0.0445747	0.0281811	AED	0.0923748	0.731571	0.126269
TD_00060823-RA	TD_00018385-RA	Inter	1.81329	0.15924	19.8346	0.149318	5.97037	0.144746	5.56522	0.454798	AED	0.223766	0.85146	0.262803
TD_00060824-RA	TD_00018386-RA	Inter	101.149	73.5179	676.586	141.521	67.269	53.1731	141.907	63.7726	AED	0.028613	0.560288	0.0510685
TD_00060825-RA	TD_00018387-RA	Inter	7.23809	10.4029	10.9648	2.98527	28.7392	25.0282	37.1095	16.278	Sub	0.0436586	0.527972	0.0826912
TD_00060836-RA	TD_00018390-RA	Inter	39.573	324.558	51.7263	368.854	77.0528	503.467	69.2863	468.737	AED	0.0271334	0.612571	0.0442943
TD_00060843-RA	TD_00018391-RA	Inter	13.6671	15.6433	22.0915	17.5515	48.7961	11.0437	48.874	12.1099	Sub	0.181733	0.43415	0.418596
TD_00060844-RA	TD_00018394-RA	Inter	2.319	4.35771	27.9562	204.446	5.50932	3.22619	0.568049	3.3859	Sub	0.139568	0.54668	0.255302
TD_00060845-RA	TD_00018398-RA	Inter	0.122678	5.70378	13.6646	49.6206	0.876096	12.5133	6.08007	11.2079	AED	0.164583	0.427863	0.384664
TD_00060846-RA	TD_00018400-RA	Inter	92.4189	21.968	190.03	54.1204	113.545	23.9625	98.0066	20.3188	AED	0.0641741	0.352113	0.182255
TD_00060847-RA	TD_00018404-RA	Inter	0.734581	0.0332797	20.4577	14.5101	3.47451	3.12901	7.12498	14.2482	Sub	0.0864317	0.697861	0.123852
TD_00060849-RA	TD_00018405-RA	Inter	23.9077	12.6742	25.7338	18.3376	153.969	28.4676	154.476	56.0067	AED	0.0753646	0.364713	0.206641
TD_00060851-RA	TD_00018406-RA	Inter	4.58826	1.21263	20.126	2.43155	17.4585	3.46585	25.9285	2.0547	AED	0.120587	0.464375	0.259677
TD_00060853-RA	TD_00018408-RA	Inter	6.59718	2.47878	16.5526	2.96629	12.1916	3.52862	21.3284	0.817729	AED	0.122323	0.541469	0.22591
TD_00060855-RA	TD_00018409-RA	Inter	8.20393	51.7402	37.1688	16.1498	32.2376	1.5402	5.19572	3.83506	Sub	0.10769	0.69532	0.154878
TD_00060857-RA	TD_00018414-RA	Inter	0.0239238	10.3822	0.0805995	1.41675	0.0364514	6.93982	0.012481	13.426	AED	0.377983	1.57606	0.239828
TD_00060861-RA	TD_00018422-RA	Inter	15.0627	50.2184	36.7035	96.459	9.14536	31.7462	8.22082	28.0296	AED	0.0961415	0.435671	0.220675
TD_00060864-RA	TD_00018423-RA	Inter	0.287789	0.814955	2.37233	1.24062	0.274471	1.22818	0.145108	5.16478	Sub	0.138446	0.71565	0.193455
TD_00060869-RA	TD_00018426-RA	Inter	1.67631	6.88678	78.7214	70.0777	1.78429	7.81836	4.98388	17.145	Sub	0.173691	0.479329	0.362364
TD_00060871-RA	TD_00018428-RA	Inter	0.327921	1.10337	17.7316	2.17006	0.83403	3.37149	1.42401	0.785986	Sub	0.0546044	0.616952	0.0885067
TD_00060875-RA	TD_00018434-RA	Inter	0	0.0276431	0	3.45966	0	0	0	0.052133	AED	0.424045	1.0398	0.407815
TD_00060882-RA	TD_00018436-RA	Inter	47.3914	94.5631	48.8743	124.213	33.5219	49.7754	31.636	73.7167	AED	0.0338773	0.503737	0.067252
TD_00060885-RA	TD_00018437-RA	Inter	18.0455	7.94046	36.5883	102.86	16.9282	1.98296	7.04099	1.70453	Sub	0.101456	0.734242	0.138178
TD_00060889-RA	TD_00018439-RA	Inter	8.26467	9.38077	44.6335	22.085	61.3894	11.4978	35.8895	2.74204	Sub	0.0426147	0.411105	0.103659
TD_00060891-RA	TD_00018440-RA	Inter	17.0929	0.0196368	2.34368	0.373771	2.40486	0.0327973	5.92224	4.62263	AED	0.122137	0.998742	0.122291
TD_00060893-RA	TD_00018442-RA	Inter	3.72321	0	0.193785	0.20079	2.78269	0.0135471	0.436058	0.103689	Sub	0.289342	0.44203	0.654575
TD_00060899-RA	TD_00018443-RA	Inter	0.051155	3.62188	3.15482	15.1223	0.0406509	1.61274	0.0239723	1.8296	AED	0.148678	0.476364	0.31211
TD_00060900-RA	TD_00018446-RA	Inter	0	1.08683	1.30695	16.3499	0	0.959049	0	0.569862	AED	0.147285	0.708422	0.207905
TD_00060901-RA	TD_00018452-RA	Inter	0.464237	2.8787	4.01829	5.0863	4.06904	3.03127	6.57126	3.69089	Sub	0.0434862	0.723927	0.0600698
TD_00060902-RA	TD_00018455-RA	Inter	2.08078	1.14879	1.69993	2.6009	0.320656	1.11072	0.509235	0.538496	Sub	0.146074	0.393191	0.371509
TD_00060915-RA	TD_00018458-RA	Inter	24.9382	0.886385	22.9752	66.3298	6.26005	0.383364	0.247611	0	Sub	0.113364	0.964099	0.117585
TD_00060916-RA	TD_00018459-RA	Inter	0	13.3583	1.93499	13.5059	0.126257	8.04661	0	2.11626	AED	0.204524	0.621827	0.328909
TD_00060917-RA	TD_00018460-RA	Inter	2.6297	5.24327	5.1887	3.64134	0.818326	3.10911	0.216017	3.9308	Sub	0.17807	0.48595	0.366437
TD_00060918-RA	TD_00018461-RA	Inter	0	0.145102	1.02912	3.84798	0	0.349123	0	0.09794	AED	0.134616	0.557245	0.241574
TD_00060922-RA	TD_00018462-RA	Inter	11.1592	41.5813	19.2005	23.4971	14.1398	55.0534	22.7533	62.4915	AED	0.0763802	0.555054	0.137609
TD_00060924-RA	TD_00018474-RA	Inter	0.863106	0.204604	0.32383	1.29432	0.598984	0.452917	5.16368	1.76713	Sub	0.176958	0.448999	0.394115
TD_00060931-RA	TD_00018476-RA	Inter	0.860297	0.0214815	1.86416	0.513895	3.24927	0.182541	5.11522	0.180409	AED	0.135943	0.612111	0.222088
TD_00060940-RA	TD_00018477-RA	Inter	0	0.0927191	0.538925	1.8858	0	0.25089	0	0.151602	AED	0.211915	0.533347	0.397331
TD_00060941-RA	TD_00018487-RA	Inter	3.86186	0.382797	6.96481	1.08303	2.86979	2.14358	0.51137	2.99602	Sub	0.166977	0.88204	0.189308
TD_00060942-RA	TD_00018488-RA	Inter	0.281743	0.0063803	0.126282	0.626502	1.21118	0	0.119442	0.0120786	Sub	0.234605	0.501442	0.467861
TD_00060945-RA	TD_00018491-RA	Inter	0.11682	0.73895	3.31474	11.6321	0.087296	0.0481656	0.693616	0	Sub	0.307762	0.782644	0.393234
TD_00060952-RA	TD_00018500-RA	Inter	0.593375	2.32309	5.85446	8.72789	0.0264185	2.97362	0.328823	0.142515	Sub	0.129847	0.642472	0.202105
TD_00060953-RA	TD_00018507-RA	Inter	0.0442208	0	8.96165	0	0	0.0500755	0	0.152973	Sub	0.625987	NaN	NaN	High Sequence Divergence Value (pS>=0.75)
TD_00060959-RA	TD_00018509-RA	Inter	1.30317	0	415.407	249.726	0.72915	0.990137	0.0750364	0.642695	Sub	0.0638765	0.784271	0.0814469
TD_00060964-RA	TD_00018513-RA	Inter	0.287458	1.33939	1.29402	2.23621	0.070832	0.223757	0.0256897	0.260624	AED	0.0807216	0.585936	0.137765
TD_00060965-RA	TD_00018514-RA	Inter	25.5969	1.46718	7.43795	1.2266	1.79848	0.55497	0.0136534	0.126104	Sub	0.411684	1.7526	0.2349
TD_00060966-RA	TD_00018523-RA	Inter	2.77114	5.70404	13.3023	37.9225	1.09753	1.26906	1.08526	4.09858	AED	0.174023	0.924503	0.188234
TD_00060974-RA	TD_00018542-RA	Inter	0	0.0870365	0	0.469302	0	0.0454707	0.054285	0.0233063	Sub	0.267517	1.09785	0.243674
TD_00060981-RA	TD_00018563-RA	Inter	0.251962	3.69162	2.24699	0.297729	0.0992745	3.84863	0	0	Sub	0.28812	0.878073	0.328127
TD_00060983-RA	TD_00018570-RA	Inter	0	0	0	0.45945	0	0	0.0226505	0	Sub	0.314447	0.956427	0.328773
TD_00060985-RA	TD_00018571-RA	Inter	7.97881	9.97804	78.0759	25.3475	0.0794135	0.352157	0.067373	0.015648	Sub	0.154073	0.521322	0.295543
TD_00060990-RA	TD_00018574-RA	Inter	3.19931	1.55811	0.765045	0.59797	0.980282	2.13282	0.192745	0.28274	Sub	0.0827719	0.616735	0.13421
TD_00061001-RA	TD_00018580-RA	Inter	2.69443	9.9488	3.84667	11.4317	8.96145	12.1908	0.269665	7.66172	AED	0.0890902	0.549078	0.162254
TD_00061002-RA	TD_00018583-RA	Inter	15.2159	74.8085	18.0519	25.4798	4.22311	0.953736	1.2254	0.281763	Sub	0.0884075	0.754443	0.117182
TD_00061004-RA	TD_00018634-RA	Inter	5.45034	0.105861	10.7323	7.83695	2.99301	0.112931	0.758567	0.0111649	AED	0.271484	1.88644	0.143914
TD_00061010-RA	TD_00018654-RA	Inter	0.0843096	0	16.548	2.5781	1.21558	1.2689	2.19793	0.986084	Sub	0.430768	1.05499	0.408314
TD_00061011-RA	TD_00018658-RA	Inter	6.58468	0.54786	5.11909	1.05394	7.84511	0.945495	13.2818	0.0893756	AED	0.0728257	0.442709	0.1645
TD_00061014-RA	TD_00018670-RA	Inter	21.2411	2.13396	35.662	1.78756	54.5873	3.46147	201.462	9.31477	AED	0.0470189	0.522936	0.0899133
TD_00061015-RA	TD_00018671-RA	Inter	0.398373	6.08393	0.72546	8.35789	1.08012	15.9295	1.00208	18.9374	AED	0.421736	0.692098	0.609359
TD_00061017-RA	TD_00018674-RA	Inter	0.0153095	0.714516	8.81435	12.7191	5.34562	24.9775	0.63514	2.28816	AED	0.295928	0.81768	0.361912
TD_00061019-RA	TD_00018675-RA	Inter	22.4119	0	11.109	2.5647	16.3209	0	13.4363	0.811848	AED	0.13848	0.469492	0.294958
TD_00061025-RA	TD_00018679-RA	Inter	20.6807	4.50253	50.9562	62.6133	11.493	5.83286	1.0039	7.40348	Sub	0.0627221	0.538842	0.116402
TD_00061026-RA	TD_00018682-RA	Inter	2.7711	3.31026	29.3124	2.9765	4.963	2.96053	2.01266	0.76434	Sub	0.0488898	0.625154	0.0782044
TD_00061027-RA	TD_00018686-RA	Inter	0.0430827	0.0828625	0.754665	0.64632	0	0	0	0	Sub	0.0973355	0.506868	0.192033
TD_00061029-RA	TD_00018698-RA	Inter	179.867	147.479	21.1717	54.0442	27.7038	6.84211	23.8452	0.046967	Sub	0.0458971	0.823409	0.0557403
TD_00061032-RA	TD_00018701-RA	Inter	1.17211	3.01778	0.0817402	3.70043	0.0816602	5.38255	0.669575	0.273009	Sub	0.227592	0.572057	0.397848
TD_00061038-RA	TD_00018703-RA	Inter	0.758154	2.07364	5.97313	7.29359	0.772451	1.50642	0.0409936	0.579035	AED	0.0756685	0.485382	0.155895
TD_00061039-RA	TD_00018704-RA	Inter	0	81.394	0	55.5675	0	39.772	0.299675	0.705246	AED	0.142532	0.55191	0.258252
TD_00061048-RA	TD_00018713-RA	Inter	0.119277	1.9546	12.1329	15.3915	0.142656	0.227024	0	0.150599	AED	0.0830711	0.866905	0.095825
TD_00061080-RA	TD_00018748-RA	Inter	13.9736	14.9567	27.0494	31.6941	47.0322	47.8675	41.4513	47.3373	AED	0.0997057	0.602817	0.1654
TD_00061081-RA	TD_00018749-RA	Inter	0.473905	5.32289	2.10771	1.0649	2.22069	5.62594	0.31	1.06825	Sub	0.0623175	0.494802	0.125944
TD_00061083-RA	TD_00018762-RA	Inter	2.14699	2.04338	6.05975	6.20299	7.29329	0.619445	26.5254	0.811748	Sub	0.093922	0.356683	0.26332
TD_00061084-RA	TD_00018763-RA	Inter	9.45472	11.1636	7.58976	1.39841	7.73942	4.74812	14.1264	0.428978	Sub	0.109709	0.413337	0.265423
TD_00061086-RA	TD_00018764-RA	Inter	0.546716	0.353361	1.16779	0	0.539013	0.0064905	0.392688	0	AED	0.192828	0.683431	0.282147
TD_00061087-RA	TD_00018769-RA	Inter	0.0222889	20.8469	0.180567	8.83711	0	1.11329	0	7.96972	AED	0.130748	0.544793	0.239996
TD_00061088-RA	TD_00018773-RA	Inter	0.0179088	0	0	0	0	0.0550725	0.169296	0	Sub	0.145369	0.623325	0.233216
TD_00061090-RA	TD_00018775-RA	Inter	0.296458	0	0	0	0	0	0.0124701	0	AED	0.626881	0.952679	0.658019
TD_00061092-RA	TD_00018780-RA	Inter	0	21.7391	0.162811	8.80987	0.0227077	0.0566401	0.078666	0.134685	AED	0.383832	1.14511	0.335192
TD_00061093-RA	TD_00018792-RA	Inter	0	0.0379163	0.863265	0.148142	0	0	0	0	Sub	0.202792	0.916542	0.221258
TD_00061100-RA	TD_00018796-RA	Inter	1.77584	3.91429	2.18526	3.91309	2.17506	4.88808	2.13412	5.98482	AED	0.276377	0.727556	0.37987
TD_00061101-RA	TD_00018797-RA	Inter	46.7878	38.5534	85.0636	44.2233	24.6456	69.3911	48.4267	118.504	Sub	0.0503061	0.368291	0.136593
TD_00061102-RA	TD_00018801-RA	Inter	13.0639	4.18669	62.1135	119.776	1.11128	4.63061	0.458915	1.69152	Sub	0.159357	0.746877	0.213365
TD_00061103-RA	TD_00018803-RA	Inter	0.827342	7.60703	3.08335	8.76314	1.17146	19.2633	1.06586	19.2129	AED	0.175051	0.498419	0.351213
TD_00061104-RA	TD_00018811-RA	Inter	0.916357	28.1524	2.19066	8.58797	0.114973	6.8861	0.0535025	6.4386	AED	0.0746945	0.581168	0.128525
TD_00061108-RA	TD_00018826-RA	Inter	0.0219985	2.10919	7.17004	2.44358	0.0270077	3.8916	0.0350468	9.7808	Sub	0.258967	1.36796	0.189309
TD_00061112-RA	TD_00018831-RA	Inter	36.187	46.6712	58.847	68.691	46.7426	21.2888	68.4871	34.328	Sub	0.0635054	0.683827	0.0928677
TD_00061115-RA	TD_00018835-RA	Inter	0.0093144	22.3258	0.820473	18.4212	0	78.1162	0.0691429	97.5272	AED	0.0580261	0.442677	0.13108
TD_00061117-RA	TD_00018837-RA	Inter	7.25498	7.95362	1.97731	8.93474	0.43811	0.353874	1.12743	0	Sub	0.252904	0.515946	0.490175
TD_00061118-RA	TD_00018853-RA	Inter	2.96345	1.28452	1.32267	2.49531	0.791111	0	1.64233	1.12783	Sub	0.112889	0.737581	0.153053
TD_00061119-RA	TD_00018862-RA	Inter	12.0998	0.335825	9.79646	4.03292	1.04502	1.00151	1.88019	1.21839	AED	0.137388	0.60502	0.227081
TD_00061120-RA	TD_00018863-RA	Inter	0	0.0370612	24.8971	3.32383	0.0351641	0.250618	0	0.244045	Sub	0.0676805	0.693466	0.0975974
TD_00061122-RA	TD_00018864-RA	Inter	0.446784	0.0452711	3.14107	0.754637	0.218178	0.250285	0.167034	0.192372	Sub	0.108113	0.65419	0.165262
TD_00061123-RA	TD_00018865-RA	Inter	53.1859	178.437	7.67343	70.8295	8.47033	22.4079	8.1327	21.926	AED	0.361142	0.75028	0.481342
TD_00061124-RA	TD_00018873-RA	Inter	2.28911	25.1279	2.85486	53.6289	0	35.5493	0	41.3087	AED	0.223251	0.603525	0.369913
TD_00061131-RA	TD_00018931-RA	Inter	0.0482112	15.7639	2.18603	13.7522	0.033884	6.02072	0.237767	9.62101	AED	0.268834	0.572265	0.469771
TD_00061132-RA	TD_00018943-RA	Inter	9.74568	0	15.6573	0	13.9506	0	8.32241	0	AED	0.267653	0.599417	0.446523
TD_00061136-RA	TD_00018954-RA	Inter	9.09382	0	5.62971	0	33.8918	0	30.878	0	AED	0.154062	0.472706	0.325916
TD_00061137-RA	TD_00018958-RA	Inter	1.9324	0.0961905	1.18928	7.07333	0.42973	0.430546	0.151346	0.759497	Sub	0.0620101	0.730276	0.0849132
TD_00061138-RA	TD_00018959-RA	Inter	0.0344018	20.7069	0	16.3662	0	56.6596	0.0962965	50.5022	AED	0.254095	0.666819	0.381056
TD_00061141-RA	TD_00018960-RA	Inter	1.26047	0	45.9256	0	0.140586	0	0.665718	0	AED	0.362769	1.05861	0.342683
TD_00061146-RA	TD_00018962-RA	Inter	0	0	0.0786695	17.0635	0	0	0	0	NoDiff	0.132576	0.733683	0.180699
TD_00061149-RA	TD_00018971-RA	Inter	10.8241	26.6119	10.2154	21.2069	1.15122	8.06453	0.191828	14.9453	AED	0.194322	0.679369	0.286033
TD_00061154-RA	TD_00018992-RA	Inter	8.21475	9.54875	4.88492	4.77086	12.4139	23.5351	10.6932	29.2257	Sub	0.140979	0.510517	0.276149
TD_00061157-RA	TD_00019004-RA	Inter	7.27647	4.2093	21.8869	3.97064	1630.6	3387.71	1179.27	3264.47	Sub	0.317306	1.0289	0.308393
TD_00061158-RA	TD_00019010-RA	Inter	8.28122	1.85231	47.7965	22.5277	2.89796	0.0418882	0.0986829	0.105863	Sub	0.0942489	0.824981	0.114244
TD_00061159-RA	TD_00019011-RA	Inter	12.3385	4.522	30.4361	7.76746	47.1193	2.73995	40.3023	0.22761	AED	0.344358	0.523024	0.658397
TD_00061165-RA	TD_00019020-RA	Inter	0	0.173204	0	0.077156	0.0312583	0.217886	0	0.276456	AED	0.215913	0.876548	0.246322
TD_00061023-RA	TD_00016972-RA	Inter	0	0.13874	0	6.6161	2.12867	0.0733225	0	0.589635	Sub	0.143465	0.330632	0.433912
TD_00061039-RA	TD_00016973-RA	Inter	0	15.4306	0	12.5872	0	28.9335	0.299675	25.6747	AED	0.30903	1.71428	0.180268
TD_00061046-RA	TD_00016977-RA	Inter	0.0365371	11.0695	9.02502	112.003	0.18958	17.9792	0	25.8526	AED	0.292137	NaN	NaN	High Sequence Divergence Value (pS>=0.75)
TD_00061072-RA	TD_00017004-RA	Inter	5.1154	2.90175	8.23955	8.50824	7.51081	6.69353	18.7813	10.2906	Sub	0.708647	2.428	0.291865
TD_00061081-RA	TD_00017017-RA	Inter	0.473905	1.48546	2.10771	4.56056	2.22069	5.84573	0.31	2.04846	AED	0.195913	1.8412	0.106405
TD_00061087-RA	TD_00017037-RA	Inter	0.0222889	0.230543	0.180567	3.8769	0	0.230715	0	0.891468	AED	0.340967	NaN	NaN	High Sequence Divergence Value (pS>=0.75)
TD_00061102-RA	TD_00017048-RA	Inter	13.0639	10.7763	62.1135	169.268	1.11128	0	0.458915	0	Sub	0.310812	NaN	NaN	High Sequence Divergence Value (pS>=0.75)
TD_00061112-RA	TD_00017055-RA	Inter	36.187	10.1321	58.847	19.3556	46.7426	12.7109	68.4871	19.5772	AED	0.183724	NaN	NaN	High Sequence Divergence Value (pS>=0.75)
TD_00061119-RA	TD_00017071-RA	Inter	12.0998	0.352701	9.79646	14.1842	1.04502	0.171161	1.88019	0.583253	Sub	0.282595	3.42353	0.0825448
TD_00061120-RA	TD_00017074-RA	Inter	0	1.1134	24.8971	2.96402	0.0351641	0.4389	0	0.423129	Sub	0.215933	1.5051	0.143468
TD_00061125-RA	TD_00017077-RA	Inter	0.329545	0.0360906	0.879802	0.276735	0.557795	0.756045	0.337817	0	Sub	0.357808	2.15236	0.16624
TD_00061132-RA	TD_00017094-RA	Inter	9.74568	10.8191	15.6573	17.1796	13.9506	8.27551	8.32241	13.2405	Sub	0.262381	NaN	NaN	High Sequence Divergence Value (pS>=0.75)
TD_00061137-RA	TD_00017107-RA	Inter	1.9324	2.70511	1.18928	14.8428	0.42973	1.33137	0.151346	2.19873	AED	0.0788799	2.05205	0.0384395
TD_00061141-RA	TD_00017110-RA	Inter	1.26047	0	45.9256	15.2844	0.140586	0	0.665718	0	AED	0.0309322	1.49353	0.0207108
TD_00061243-RA	TD_00016908-RA	Inter	0.633919	14.8783	7.60663	15.033	232.94	0.108103	24.1035	0.0861165	Sub	0.488469	1.29148	0.378224
TD_00061248-RA	TD_00016909-RA	Inter	0.154673	33.7225	0.209252	31.9218	0.0755037	19.6716	0	16.5792	AED	0.236423	1.49852	0.157771
TD_00061264-RA	TD_00016914-RA	Inter	2.25568	8.6058	9.21075	12.6223	5.21385	1.54047	10.0962	0.487368	Sub	0.171757	0.909083	0.188935
TD_00061281-RA	TD_00016934-RA	Inter	0	0.00427427	0.0134535	0.381115	0.0147843	0.0439493	1.71344	1.0888	Sub	0.321542	1.55345	0.206986
TD_00061286-RA	TD_00016966-RA	Inter	30.4115	3.20232	86.5056	11.6784	19.4457	3.89549	15.9678	10.4745	AED	0.268067	1.92433	0.139304
TD_00061293-RA	TD_00016993-RA	Inter	3.36296	0.411052	9.41618	1.85653	429.488	46.5894	929.004	361.387	AED	0.473584	3.1382	0.150909
TD_00061297-RA	TD_00016999-RA	Inter	0.166053	5.97585	6.92812	80.9001	7.28332	30.7316	1.20185	1.18265	Sub	0.536928	1.68465	0.318718
TD_00061299-RA	TD_00017004-RA	Inter	3.26635	2.90175	7.62871	8.50824	2.83534	6.69353	3.66633	10.2906	Sub	0.367634	2.69795	0.136264
TD_00061309-RA	TD_00017036-RA	Inter	1.83786	3.35847	3.08502	4.7967	5.73308	5.4314	7.45164	8.84962	Sub	0.335112	1.20575	0.27793
TD_00060945-RA	TD_00016831-RA	Inter	0.11682	0.127744	3.31474	1.51887	0.087296	0.050136	0.693616	0	Sub	0.331911	2.32788	0.142581
TD_00060952-RA	TD_00016838-RA	Inter	0.593375	0.0595473	5.85446	0.15223	0.0264185	0.244746	0.328823	0.051346	Sub	0.525986	1.81627	0.289596
TD_00060969-RA	TD_00016860-RA	Inter	18.1807	1.91934	3.52962	3.43472	8.33071	1.77973	6.89187	1.34112	AED	0.580128	NaN	NaN	High Sequence Divergence Value (pS>=0.75)
TD_00060990-RA	TD_00016882-RA	Inter	3.19931	0	0.765045	0.610615	0.980282	0	0.192745	0.131219	AED	0.358078	1.73234	0.206702
TD_00061004-RA	TD_00016897-RA	Inter	5.45034	10.5533	10.7323	13.996	2.99301	14.6584	0.758567	38.9729	AED	0.138042	2.34362	0.0589009
TD_00061017-RA	TD_00016915-RA	Inter	0.0153095	18.7464	8.81435	28.0261	5.34562	20.9768	0.63514	17.7319	AED	0.173981	1.23691	0.140658
TD_00061018-RA	TD_00016925-RA	Inter	1.01324	0.0284942	5.26276	0.37053	6.60941	0.312132	12.4955	0.627868	AED	0.353147	1.5039	0.234821
TD_00061464-RA	TD_00021828-RA	Inter	10.3444	10.4521	8.0786	11.1278	12.6337	10.0273	11.1531	14.3375	Sub	0.342895	0.694457	0.49376
TD_00061469-RA	TD_00021815-RA	Inter	4.87278	0.0429047	6.1887	5.71232	6.1193	0.17339	5.96192	0.181347	AED	0.0869099	0.775984	0.112
TD_00061470-RA	TD_00021811-RA	Inter	12.0772	16.7477	8.75538	2.57278	11.4616	41.6723	12.2868	66.5571	Sub	0.10405	0.448257	0.232121
TD_00061476-RA	TD_00021792-RA	Inter	2.40703	0	0.433937	0	0.0237809	0	0.0077528	0.0227903	Sub	0.276518	0.963493	0.286996
TD_00061477-RA	TD_00021786-RA	Inter	0.986156	0.210332	5.1983	0.072378	0.0935315	0.465442	2.28702	0.194266	Sub	0.539583	NaN	NaN	High Sequence Divergence Value (pS>=0.75)
TD_00061495-RA	TD_00021773-RA	Inter	0.0056271	15.0213	0.684068	3.15912	0.070975	6.02205	0.199173	0.186787	Sub	0.211863	0.539987	0.392348
TD_00061503-RA	TD_00021771-RA	Inter	0.0634955	0	1.58168	0	2.23585	0	0.299577	0	AED	0.393316	1.5313	0.25685
TD_00061505-RA	TD_00021767-RA	Inter	0.0195478	0.12567	1.10458	0.383839	0.0509423	0.0404063	0.0318615	0.074291	Sub	0.110722	0.55436	0.199729
TD_00061509-RA	TD_00021759-RA	Inter	6.78898	3.13922	6.8951	8.22819	4.11696	1.03673	4.93538	0.110608	Sub	0.151433	0.557923	0.271423
TD_00061511-RA	TD_00021756-RA	Inter	7.20829	29.0913	1.49069	4.45989	11.7002	25.3878	9.74013	44.6437	AED	0.137889	0.453068	0.304345
TD_00061513-RA	TD_00021754-RA	Inter	5.38999	0.0599631	0.55166	0.282319	30.5546	0.201305	29.1989	0.147918	AED	0.087311	0.404449	0.215876
TD_00061515-RA	TD_00021753-RA	Inter	1.27105	0.0667478	3.32827	0.437408	1.13403	0.315292	1.39652	2.89024	Sub	0.118438	0.483346	0.245039
TD_00061517-RA	TD_00021749-RA	Inter	5.22241	1.35227	17.7476	1.28205	10.3911	1.39299	12.9652	1.33652	AED	0.0858618	0.39071	0.219758
TD_00061518-RA	TD_00021748-RA	Inter	6.28268	2.12872	7.37111	3.12131	4.94418	0.649073	8.4733	10.5406	Sub	0.103916	0.486504	0.213597
TD_00061521-RA	TD_00021747-RA	Inter	5.59171	2.74455	12.0158	8.34291	11.1737	4.21872	7.01699	0.163271	AED	0.0345876	0.47192	0.0732913
TD_00061524-RA	TD_00021746-RA	Inter	3.86106	3.97518	4.413	8.33307	0.23867	6.91891	0.184501	15.2706	AED	0.10418	0.333124	0.312738
TD_00061526-RA	TD_00021739-RA	Inter	0.0882293	0	51.7599	2.12526	0.109065	0.0487076	0.0127745	0	AED	0.168411	0.615661	0.273545
TD_00061537-RA	TD_00021730-RA	Inter	4.04362	26.6832	7.74648	50.1365	16.536	80.2225	8.75122	102.233	AED	0.137627	0.52647	0.261416
TD_00061538-RA	TD_00021724-RA	Inter	0	0	7.11936	1.31054	0.0496909	0	0	0	AED	0.169936	0.756673	0.224583
TD_00061572-RA	TD_00021710-RA	Inter	0	0.00280165	0	0	0	0.0064252	0.0056978	0.0368742	AED	0.24746	0.406555	0.608674
TD_00061597-RA	TD_00021701-RA	Inter	18.1421	0.363404	0.311993	0.649212	1.88079	1.01135	0.18149	0.548165	Sub	0.284652	1.94346	0.146466
TD_00061620-RA	TD_00021685-RA	Inter	10.4176	20.4908	6.8494	26.2682	13.9947	21.7148	14.5863	16.7336	AED	0.111127	0.464589	0.239195
TD_00061621-RA	TD_00021684-RA	Inter	6.49177	0	9.4992	0.717074	9.7045	3.51683	32.0836	2.25026	AED	0.216607	0.537925	0.40267
TD_00061622-RA	TD_00021682-RA	Inter	28.1938	7.14562	14.6845	17.5064	142.952	15.772	116.498	10.0586	Sub	0.174617	0.610013	0.286251
TD_00061627-RA	TD_00021676-RA	Inter	4.51788	2.04767	6.29405	5.25758	9.45291	4.47728	1.07557	4.11822	Sub	0.151491	0.400373	0.378375
TD_00061629-RA	TD_00021667-RA	Inter	1.63923	13.6296	0.790405	12.034	9.24731	1.01437	12.9233	0	Sub	0.0920624	0.578575	0.159119
TD_00061630-RA	TD_00021662-RA	Inter	0.0482988	45.801	1.33431	139.228	0.239238	37.0903	0	56.4982	AED	0.232652	0.524556	0.443521
TD_00061631-RA	TD_00021657-RA	Inter	7.28983	6.0548	6.72957	7.52058	8.75999	10.1875	8.26681	5.99688	Sub	0.146808	0.468199	0.31356
TD_00061638-RA	TD_00021653-RA	Inter	9.27073	6.09649	20.391	5.19774	12.858	8.39442	9.9995	10.1953	Sub	0.111629	0.522583	0.21361
TD_00061642-RA	TD_00021646-RA	Inter	0.208031	3.01506	0.975855	3.65081	257.291	13.0329	204.214	1.14558	Sub	0.256676	0.372031	0.689931
TD_00061643-RA	TD_00021643-RA	Inter	11.2163	0.633678	15.5335	1.46639	31.693	1.64896	24.004	0.903704	AED	0.205592	0.448291	0.458614
TD_00061648-RA	TD_00021640-RA	Inter	171.322	292.841	3.54982	9.55837	0.462964	1.81562	0.00443202	0	Sub	0.0700505	0.584082	0.119933
TD_00061651-RA	TD_00021639-RA	Inter	13.614	0.229092	11.5437	0.0555835	3.4872	0.279597	5.50726	0.0951695	AED	0.423458	0.540003	0.784177
TD_00061652-RA	TD_00021638-RA	Inter	7.93663	11.2886	5.74718	12.6782	13.0724	36.0655	8.48611	33.7854	AED	0.15094	0.464255	0.325122
TD_00061673-RA	TD_00021624-RA	Inter	50.16	0.0353392	7.14576	0.0276018	14.9978	0.0180032	3.79868	0	AED	0.290036	2.96853	0.0977036
TD_00061681-RA	TD_00021618-RA	Inter	0.0655141	1.23737	7.46069	0.808254	0.143328	1.2639	0.0606712	0.659447	Sub	0.229976	0.609022	0.377616
TD_00061688-RA	TD_00021609-RA	Inter	31.3799	58.3092	67.6016	167.742	35.844	42.8319	36.1917	88.724	AED	0.0612977	0.580682	0.105561
TD_00061689-RA	TD_00021608-RA	Inter	4.24563	3.95735	5.03238	13.9228	10.4617	2.10975	5.04381	0.647724	Sub	0.0773228	0.4365	0.177143
TD_00061690-RA	TD_00021607-RA	Inter	6.94128	1.5457	6.37254	0.610385	11.5996	0.543045	9.41464	0.0547009	AED	0.130797	0.503197	0.259931
TD_00061696-RA	TD_00021602-RA	Inter	13.5954	3.41466	10.203	1.5906	2.02315	1.21213	2.87768	1.46525	AED	0.0762938	0.427654	0.178401
TD_00061697-RA	TD_00021601-RA	Inter	2.20455	0	10.0047	0.530985	1.76181	2.6484	0	0	Sub	0.116854	0.627351	0.186266
TD_00061718-RA	TD_00021590-RA	Inter	203.06	5.13468	189.464	4.15857	98.2194	2.51402	242.43	7.77827	AED	0.00451469	0.41754	0.0108126
TD_00061734-RA	TD_00021571-RA	Inter	1.98272	6.78802	9.44433	4.78423	1.01537	2.90219	2.29462	3.77772	Sub	0.773534	1.15078	0.672182
TD_00061745-RA	TD_00021545-RA	Inter	2.23275	0.668584	1.40243	0.673785	0.0396856	0.0187918	0.0277733	0.167018	Sub	0.178774	0.565139	0.316336
TD_00061759-RA	TD_00021531-RA	Inter	9.04978	4.90447	8.03928	0.237549	2.40042	3.23994	1.04451	0	Sub	0.143338	1.01774	0.140839
TD_00061761-RA	TD_00021527-RA	Inter	0.0257045	0	3.4634	0.793823	0	0	0.0205679	0.266693	Sub	0.215974	0.690523	0.312769
TD_00061768-RA	TD_00021525-RA	Inter	0.699694	5.78224	12.4477	14.9396	21.7483	16.0787	19.9604	17.3609	Sub	0.114516	0.475394	0.240887
TD_00061769-RA	TD_00021524-RA	Inter	4.81015	12.6857	3.36864	17.4853	7.66566	45.5821	5.98512	48.1527	AED	0.126765	0.474005	0.267433
TD_00061776-RA	TD_00021519-RA	Inter	4.20196	0	2.98461	0	10.5956	0	11.3006	1.49497	AED	0.227374	0.699814	0.324906
TD_00061777-RA	TD_00021514-RA	Inter	0.0868445	1.40288	0.673345	13.4832	0.25425	0.0196174	1.12155	0.322626	Sub	0.160807	0.804478	0.19989
TD_00061778-RA	TD_00021512-RA	Inter	1.57255	5.46629	3.77119	0.218334	6.06229	3.81121	6.57943	2.33796	Sub	0.266749	0.62622	0.425967
TD_00061783-RA	TD_00021507-RA	Inter	89.892	6.92349	18.0374	11.9828	26.6865	2.11647	0.385138	0.907182	Sub	0.107798	1.06294	0.101415
TD_00061784-RA	TD_00021499-RA	Inter	26.3058	52.0885	34.0504	79.8251	39.9574	20.8978	32.196	34.4734	Sub	0.0113023	0.568225	0.0198906
TD_00061785-RA	TD_00021495-RA	Inter	0.193834	0	1.64528	0.160476	0.36978	0.490144	0	0	Sub	0.320534	0.847537	0.378194
TD_00061786-RA	TD_00021493-RA	Inter	0	0.153495	0.929945	1.51907	0	0.0913192	0.0361477	0.0729225	AED	0.272218	0.666684	0.408316
TD_00061801-RA	TD_00021474-RA	Inter	1.0983	0.0353712	8.70922	0.131698	1.14865	0.02025	1.38536	0	AED	0.327013	0.958723	0.341092
TD_00061810-RA	TD_00021457-RA	Inter	0.432028	0.733838	3.28192	0.113903	1.94933	0.414213	0.0895073	0	Sub	0.234029	0.89866	0.26042
TD_00061813-RA	TD_00021424-RA	Inter	47.0665	4.52649	55.9613	5.1384	41.3124	1.50263	14.9555	1.91897	AED	0.107585	0.523778	0.205402
TD_00061814-RA	TD_00021423-RA	Inter	0.194908	0.0118927	0.268531	0.0977775	0.131083	0.091919	0.449367	0.244836	AED	0.325756	0.83105	0.391982
TD_00061830-RA	TD_00021392-RA	Inter	19.3316	15.1615	12.923	16.013	33.3441	36.9605	19.4527	28.3083	Sub	0.204458	0.484497	0.422
TD_00061833-RA	TD_00021364-RA	Inter	49.2272	9.22917	31.1321	18.5338	24.7109	15.3677	9.5253	15.8409	Sub	0.0744542	0.554023	0.134388
TD_00061839-RA	TD_00021349-RA	Inter	11.5916	56.3505	30.252	86.8148	99.8276	64.2734	438.913	63.8319	Sub	0.0362744	0.410587	0.0883476
TD_00061899-RA	TD_00021331-RA	Inter	6.52508	1.16622	0.44973	1.38029	0.750301	0.326232	0.596169	0.725534	Sub	0.579131	2.50317	0.231359
TD_00061911-RA	TD_00021323-RA	Inter	3.48104	5.57036	4.71823	4.80557	6.90501	6.23417	10.1044	9.51521	Sub	0.0956813	0.549828	0.17402
TD_00061913-RA	TD_00021322-RA	Inter	0	19.3302	5.98304	72.5512	0	36.5021	0	6.02027	AED	0.340803	1.47545	0.230983
TD_00061918-RA	TD_00021317-RA	Inter	10.1726	20.8386	22.7555	52.757	23.5033	54.5847	23.2755	55.5025	AED	0.173863	0.517456	0.335997
TD_00061922-RA	TD_00021311-RA	Inter	0.0761072	0	5.75331	0.146292	0.246066	0	0	0.0354864	Sub	0.346416	1.20495	0.287495
TD_00061936-RA	TD_00021304-RA	Inter	0	0.086532	0.383798	0.321601	0.0293361	0.1166	0.229168	0.256909	Sub	0.0951663	0.57279	0.166145
TD_00061939-RA	TD_00021301-RA	Inter	31.6516	6.56102	10.3212	5.03576	3.26235	2.35133	2.38102	2.93387	Sub	0.234358	0.599098	0.391184
TD_00061943-RA	TD_00021299-RA	Inter	12.8145	4.00394	6.16966	6.4877	1.45016	3.88647	0.611201	3.08429	Sub	0.153502	0.508912	0.301627
TD_00061944-RA	TD_00021295-RA	Inter	5.15207	0.330107	7.75375	9.04703	9.88786	18.3398	5.52806	7.6634	Sub	0.0999595	0.463978	0.21544
TD_00061945-RA	TD_00021292-RA	Inter	0	0	0	0	0.0209171	0.138089	0.143155	0.52607	AED	0.131387	0.710558	0.184908
TD_00061952-RA	TD_00021289-RA	Inter	11.3865	0	90.1034	0.0164409	11.5322	0	1.18983	0	AED	0.252376	0.551654	0.45749
TD_00061957-RA	TD_00021286-RA	Inter	6.55971	2.80235	5.57766	16.8807	2.55467	4.11026	13.5035	3.69124	Sub	0.142564	0.610099	0.233674
TD_00061963-RA	TD_00021274-RA	Inter	1.26708	20.359	0.586929	10.5687	0.467292	6.05669	0.896444	10.0108	AED	0.249544	0.696176	0.35845
TD_00061964-RA	TD_00021273-RA	Inter	0.132217	0.0241694	3.49295	1.2343	0.579978	3.40644	0.0765659	0.675872	Sub	0.181447	0.631509	0.287322
TD_00061982-RA	TD_00021249-RA	Inter	0	20.6236	0	92.324	0	55.5533	0	70.4991	AED	0.0769906	0.364131	0.211437
TD_00061995-RA	TD_00021241-RA	Inter	24.6567	56.5344	7.11356	98.9343	7.32536	65.8103	12.6818	72.2657	AED	0.196835	0.977721	0.20132
TD_00061996-RA	TD_00021228-RA	Inter	2.78025	0.406645	1.25554	2.07193	1.92078	0.431181	1.53766	0	Sub	0.131184	0.76609	0.171238
TD_00062000-RA	TD_00021227-RA	Inter	5.06981	4.02861	8.88191	6.1438	4.53249	6.37931	6.70241	7.40862	Sub	0.184583	0.586811	0.314553
TD_00062011-RA	TD_00021202-RA	Inter	15.9705	11.4809	14.2221	24.0449	34.2346	10.5175	60.3478	17.2285	Sub	0.0490956	0.423801	0.115846
TD_00062018-RA	TD_00021196-RA	Inter	4.44616	0	7.25355	0	7.44938	0	18.9554	0	AED	0.166382	0.683964	0.243262
TD_00062020-RA	TD_00021183-RA	Inter	4.56206	3.29786	172.099	4.86766	5.75125	19.4595	0.853951	2.90814	Sub	0.0780979	0.653303	0.119543
TD_00062021-RA	TD_00021182-RA	Inter	5.93896	3.75533	8.00864	3.79833	10.587	1.75745	16.3891	2.14257	AED	0.0804958	0.547595	0.146999
TD_00062028-RA	TD_00021173-RA	Inter	0.050556	0.199555	1.09004	1.55834	0.224132	2.55229	1.45918	1.88222	AED	0.217407	0.433751	0.501225
TD_00062031-RA	TD_00021168-RA	Inter	177.892	72.7844	1832.61	349.842	193.822	81.6917	267.195	146.88	AED	0.0312891	0.602479	0.051934
TD_00062032-RA	TD_00021167-RA	Inter	0.203928	0.347417	0.383477	0.0215083	1.33318	0.684778	0.625861	0.672052	Sub	0.0871808	0.753384	0.115719
TD_00062035-RA	TD_00021164-RA	Inter	9.40253	24.3103	14.5863	25.9858	31.2016	86.7166	35.1882	72.6158	AED	0.0631372	0.401274	0.157342
TD_00062042-RA	TD_00021151-RA	Inter	7.91631	6.8692	5.87434	5.78833	24.39	13.898	29.3065	12.6141	AED	0.120695	0.454807	0.265376
TD_00062045-RA	TD_00021148-RA	Inter	1.66562	29.7602	3.1752	4.50037	1.09384	11.7428	0.24733	24.3947	AED	0.150127	0.461466	0.325325
TD_00062046-RA	TD_00021146-RA	Inter	12.5637	23.6886	28.1517	25.2539	38.6662	56.5237	42.1422	69.327	Sub	0.100416	0.406778	0.246858
TD_00062048-RA	TD_00021141-RA	Inter	0.0407508	0.00950105	11.7758	2.58008	0.149649	0	0.229497	0	AED	0.175873	0.596767	0.294709
TD_00062050-RA	TD_00021138-RA	Inter	113.638	225.154	218.742	303.116	29.0199	142.476	69.6054	286.207	AED	0.0270869	0.860282	0.0314861
TD_00062051-RA	TD_00021137-RA	Inter	38.299	71.5188	45.5354	76.4155	20.3061	19.6602	58.3328	37.6968	Sub	0.0626015	0.341217	0.183465
TD_00062071-RA	TD_00021116-RA	Inter	6.09906	10.6459	7.99055	17.7537	11.6402	16.4031	28.388	14.123	Sub	0.325704	0.647843	0.502751
TD_00062074-RA	TD_00021110-RA	Inter	0.655905	2.25764	1.53432	0.848675	0.0333335	2.26394	0	2.16558	Sub	0.132942	0.4284	0.310321
TD_00062076-RA	TD_00021104-RA	Inter	35.7811	13.898	66.6145	50.5238	23.6888	38.8173	3.27108	13.8528	Sub	0.0587547	0.46184	0.127219
TD_00062077-RA	TD_00021103-RA	Inter	2.90285	0.170952	3.99993	6.90953	0.668177	0.276706	0.456489	0.842051	Sub	0.0811101	0.531122	0.152715
TD_00062078-RA	TD_00021102-RA	Inter	0.518856	0.176068	24.7616	2.04635	0.879895	0.108437	2.92941	0.0226929	AED	0.368098	0.737799	0.498914
TD_00062081-RA	TD_00021100-RA	Inter	0.333402	42.0504	2.88474	152.501	1.04081	74.848	4.61261	27.6506	AED	0.275075	0.518874	0.530138
TD_00062082-RA	TD_00021099-RA	Inter	0	0.108271	0.245607	1.10093	0.0567275	0.086293	0.059237	0	Sub	0.120343	0.656086	0.183426
TD_00062084-RA	TD_00021095-RA	Inter	0.016581	0	0	2.19719	0	0.0131152	0	0	Sub	0.16838	0.571808	0.294469
TD_00062091-RA	TD_00021088-RA	Inter	8.80153	0.0239555	11.0963	11.1914	19.5291	4.52956	31.8645	1.09387	Sub	0.0315246	0.395429	0.0797225
TD_00062097-RA	TD_00021076-RA	Inter	113.78	10.2309	52.3846	3.43945	22.7749	0.0531488	46.5123	0.0576295	AED	0.169667	0.607142	0.279451
TD_00062110-RA	TD_00021056-RA	Inter	0	0.104775	0.612405	2.61139	0.044262	0.58488	0	0.0375376	AED	0.243407	0.641895	0.379201
TD_00062113-RA	TD_00021050-RA	Inter	10.5662	6.38021	8.88167	6.97032	35.2121	11.4611	64.8003	11.3499	AED	0.0403782	0.51524	0.0783678
TD_00062114-RA	TD_00021047-RA	Inter	3.47363	1.95862	4.93913	2.41759	12.1803	4.00373	12.1719	1.92445	AED	0.271187	0.473598	0.57261
TD_00062116-RA	TD_00021046-RA	Inter	12.6842	141.162	70.704	87.327	11.5974	7.16871	13.9535	6.9805	Sub	0.131741	0.395063	0.333468
TD_00062117-RA	TD_00021041-RA	Inter	5.10492	4.54951	8.86472	11.8287	11.7729	15.6904	12.3244	10.4197	Sub	0.233982	0.574499	0.40728
TD_00062125-RA	TD_00021037-RA	Inter	15.1427	0.01142	52.9896	0.0118329	2.82415	0.0130663	1.19145	0.0360009	AED	0.118456	0.79826	0.148393
TD_00062131-RA	TD_00021010-RA	Inter	0.0238099	0.0229074	21.2328	4.87975	0.133835	0.286577	0.0297886	0.217837	Sub	0.0805402	0.581193	0.138577
TD_00062133-RA	TD_00020989-RA	Inter	0.470878	0.549814	93.7369	8.1464	5.57097	2.16201	1.15011	0.581033	Sub	0.0724375	0.54499	0.132915
TD_00062143-RA	TD_00020978-RA	Inter	14.0491	4.11703	180.777	7.23594	34.3674	1.08387	40.9808	0.997163	AED	0.269191	0.534508	0.503624
TD_00062161-RA	TD_00020961-RA	Inter	0.538964	5.31764	2.20489	14.1066	0.319543	7.89224	0.332442	25.1818	AED	0.0576763	0.57703	0.0999537
TD_00062166-RA	TD_00020948-RA	Inter	1.56665	19.3169	29.4987	14.7908	23.3358	3.89843	20.3672	5.13516	Sub	0.181997	0.809068	0.224946
TD_00062172-RA	TD_00020925-RA	Inter	5.36431	0.802439	10.6596	147.003	3.63402	5.60731	2.78913	0.64334	Sub	0.0788719	0.520344	0.151576
TD_00062175-RA	TD_00020923-RA	Inter	0.00775445	0.140745	0	0.521018	0.0263288	0.228881	0.0449498	0.202605	AED	0.150113	0.743555	0.201886
TD_00062182-RA	TD_00020891-RA	Inter	0.108693	0.212716	1.38901	3.59167	0.210343	3.97806	0.392591	3.28014	AED	0.175852	0.604381	0.290961
TD_00062186-RA	TD_00020876-RA	Inter	10.957	17.4672	17.4608	19.4549	33.8751	42.4512	35.5729	30.1203	Sub	0.177476	0.478471	0.370924
TD_00062190-RA	TD_00020866-RA	Inter	5.36172	4.00481	2.71319	10.7501	9.67237	10.385	2.65733	12.9351	Sub	0.110179	0.565807	0.19473
TD_00062196-RA	TD_00020855-RA	Inter	31.182	14.6276	27.1308	6.79277	130.282	9.25697	23.6133	9.88237	AED	0.156088	0.529379	0.294851
TD_00061239-RA	TD_00022154-RA	Inter	0.596695	2.10042	3.39068	0.689076	1.76017	3.18873	0.363203	2.24302	Sub	0.174535	0.524567	0.332722
TD_00061243-RA	TD_00022151-RA	Inter	0.633919	0.359706	7.60663	11.4745	232.94	134.87	24.1035	229.162	Sub	0.21009	0.784349	0.267853
TD_00061244-RA	TD_00022148-RA	Inter	14.2371	12.2486	13.8237	8.98212	50.26	49.6472	36.7732	40.9615	Sub	0.101341	0.353461	0.286711
TD_00061246-RA	TD_00022147-RA	Inter	17.182	9.45588	31.1752	18.4744	6.36338	8.29275	9.31461	12.2701	Sub	0.378095	0.699502	0.54052
TD_00061256-RA	TD_00022137-RA	Inter	0	2.30234	0	4.80574	0.062664	3.19314	0	0.397342	AED	0.350904	1.32642	0.264549
TD_00061266-RA	TD_00022135-RA	Inter	1.36102	3.96907	3.16253	8.01436	4.09653	16.7039	2.09429	39.1557	AED	0.10545	0.367317	0.287083
TD_00061269-RA	TD_00022133-RA	Inter	219.365	477.986	87.8243	113.477	115.802	214.079	102.558	55.2977	Sub	0.0961265	0.522251	0.184062
TD_00061278-RA	TD_00022113-RA	Inter	23.2095	22.4013	22.0701	30.4999	45.0116	112.02	23.6381	25.6582	Sub	0.105535	0.785436	0.134365
TD_00061280-RA	TD_00022112-RA	Inter	50.9068	24.3573	106.555	34.4771	167.364	162.076	229.93	104.228	AED	0.118369	0.659207	0.179562
TD_00061281-RA	TD_00022111-RA	Inter	0	0	0.0134535	0.0289904	0.0147843	0	1.71344	0.069147	Sub	0.183328	0.690257	0.265594
TD_00061286-RA	TD_00022105-RA	Inter	30.4115	2.27578	86.5056	63.1394	19.4457	2.17378	15.9678	21.2698	Sub	0.0769532	0.701635	0.109677
TD_00061288-RA	TD_00022104-RA	Inter	4.29343	3.82482	42.215	32.808	9.7016	4.93856	15.7003	4.58584	AED	0.106336	0.418421	0.254136
TD_00061289-RA	TD_00022103-RA	Inter	13.0298	83.2271	3.44239	55.6668	1.70521	6.30274	0	0.83055	AED	0.320878	0.437099	0.734108
TD_00061291-RA	TD_00022099-RA	Inter	22.6637	9.18051	23.1289	5.77649	50.2386	11.0198	67.7429	20.2458	AED	0.088953	0.413016	0.215374
TD_00061293-RA	TD_00022098-RA	Inter	3.36296	20.6528	9.41618	75.8528	429.488	3.07017	929.004	33.2458	Sub	0.0571286	0.739772	0.0772247
TD_00061298-RA	TD_00022082-RA	Inter	0.270014	0.140424	8.51094	4.18825	2.00077	0.945802	1.15483	0.962495	AED	0.0461859	0.449442	0.102763
TD_00061300-RA	TD_00022044-RA	Inter	0.199822	15.5948	3.97886	4.63945	1.70572	1.26614	0.884691	0.491579	Sub	0.162226	0.606278	0.267576
TD_00061301-RA	TD_00022043-RA	Inter	64.0897	10.5479	42.8111	25.5017	38.8512	8.76486	26.313	8.66684	AED	0.101556	0.5876	0.172832
TD_00061304-RA	TD_00022042-RA	Inter	1.39479	14.8666	2.41633	21.1583	1.53674	14.8946	2.17259	21.9631	AED	0.399069	0.885528	0.450657
TD_00061305-RA	TD_00022035-RA	Inter	5.43173	12.5335	2.42654	13.4115	5.37631	33.3263	3.59805	44.9942	AED	0.21654	0.370068	0.585137
TD_00061309-RA	TD_00022032-RA	Inter	1.83786	1.56796	3.08502	4.65679	5.73308	2.9716	7.45164	3.32945	Sub	0.118724	0.352968	0.336359
TD_00061315-RA	TD_00022031-RA	Inter	6.55681	19.7377	6.61991	8.46792	3.58528	3.42148	5.30711	9.12706	Sub	0.14295	0.58185	0.245682
TD_00061316-RA	TD_00022029-RA	Inter	0.0968705	7.307	21.4381	16.6475	0.0541729	24.2336	0.362714	4.99848	Sub	0.137412	0.668433	0.205574
TD_00061323-RA	TD_00022028-RA	Inter	14.6914	25.3409	9.08874	56.8493	5.72544	64.343	4.94386	65.2858	AED	0.0602506	0.423144	0.142388
TD_00061326-RA	TD_00022015-RA	Inter	17.1461	0.748367	41.0301	5.85632	30.1813	121.261	0.992618	174.451	Sub	0.256315	0.999435	0.25646
TD_00061327-RA	TD_00022009-RA	Inter	12.1274	0.122286	4.29526	248.137	0.376559	3.8692	0.0901685	0.833283	Sub	0.158143	0.605561	0.261151
TD_00061328-RA	TD_00022007-RA	Inter	8.95041	37.416	18.4966	49.9044	26.4108	45.3424	35.1998	131.254	AED	0.0690723	0.561339	0.123049
TD_00061331-RA	TD_00022006-RA	Inter	3.71692	5.14726	4.49517	30.3955	2.34517	2.64702	1.67141	3.42997	AED	0.0522653	0.4937	0.105864
TD_00061332-RA	TD_00022005-RA	Inter	3.93625	4.92922	3.59451	9.78949	8.67511	10.4208	9.59397	8.89502	Sub	0.0668726	0.472612	0.141496
TD_00061346-RA	TD_00021994-RA	Inter	0.0306493	0	5.67471	0.35104	0.135624	0.097659	0.0121047	0.060674	Sub	0.111393	0.835241	0.133367
TD_00061356-RA	TD_00021986-RA	Inter	56.5498	17.2051	6.55764	11.163	6.15462	3.31785	0.801153	5.33657	Sub	0.17501	0.509034	0.343809
TD_00061358-RA	TD_00021983-RA	Inter	7.38095	8.7822	12.1533	6.15015	4.23036	10.6423	4.39665	15.5206	Sub	0.109519	0.420084	0.260707
TD_00061362-RA	TD_00021971-RA	Inter	8.22925	15.0869	12.1535	32.742	24.4222	13.4205	14.9693	11.8072	Sub	0.178016	0.693887	0.256549
TD_00061363-RA	TD_00021970-RA	Inter	55.9806	6.29952	50.8672	13.2673	17.5653	7.41671	12.8736	9.72848	AED	0.0350881	0.643577	0.0545204
TD_00061364-RA	TD_00021961-RA	Inter	0.278779	0.0202757	27.2351	4.81829	0.95089	0.0329402	0.0901977	0.133396	Sub	0.151957	0.725948	0.209322
TD_00061387-RA	TD_00021950-RA	Inter	0.307717	7.36667	0.456964	5.25699	0.097364	21.2766	0.0828168	0.382877	AED	0.179082	0.579138	0.309222
TD_00061388-RA	TD_00021947-RA	Inter	2.72996	1.68223	2.23512	4.78605	0.722029	1.08117	2.45801	1.12132	Sub	0.253069	0.404362	0.625848
TD_00061390-RA	TD_00021944-RA	Inter	19.5389	7.88129	15.8982	26.3536	42.3717	3.78861	48.6169	7.39978	Sub	0.143767	0.62152	0.231316
TD_00061398-RA	TD_00021940-RA	Inter	34.7976	17.8621	92.5132	88.6193	40.5538	55.0583	3.45486	27.1597	Sub	0.0360343	0.484201	0.0744202
TD_00061400-RA	TD_00021937-RA	Inter	10.5465	4.32641	10.4056	3.7707	15.2089	8.62395	14.1495	12.2865	AED	0.315746	0.472558	0.668163
TD_00061403-RA	TD_00021932-RA	Inter	98.8218	20.5279	111.574	30.6034	219.544	136.992	195.782	80.0109	AED	0.185069	1.06941	0.173057
TD_00061407-RA	TD_00021930-RA	Inter	9.94589	4.91673	13.2939	3.608	3.39507	2.8674	3.5194	3.21592	AED	0.102511	0.508888	0.201442
TD_00061408-RA	TD_00021928-RA	Inter	50.1017	2.63766	70.9746	1.90182	93.7441	1.10314	111.83	1.1807	AED	0.395496	0.648788	0.609591
TD_00061418-RA	TD_00021927-RA	Inter	0.646269	0.00770555	33.9372	0.172895	0.637119	0.060755	1.52351	0	AED	0.311076	0.646842	0.480914
TD_00061419-RA	TD_00021926-RA	Inter	62.3488	29.8422	91.0978	57.7011	53.0857	22.0863	37.9706	14.4741	AED	0.00568723	0.505841	0.0112431
TD_00061420-RA	TD_00021923-RA	Inter	0.403471	0	50.1213	332.084	0.0550725	0.064265	0	0.147606	Sub	0.284316	1.42785	0.199122
TD_00061421-RA	TD_00021922-RA	Inter	15.0715	16.5916	44.1113	10.2166	3.05312	11.2663	8.36331	19.1066	Sub	0.127508	0.53599	0.237892
TD_00061430-RA	TD_00021921-RA	Inter	0.00285704	6.85543	2.00645	23.8266	0.70182	53.9699	0.230146	25.8525	AED	0.0465265	0.451837	0.102972
TD_00061436-RA	TD_00021917-RA	Inter	5.90468	17.0078	2.93913	11.9228	6.82169	4.88255	10.1642	10.4941	Sub	0.204502	0.606897	0.336964
TD_00061439-RA	TD_00021908-RA	Inter	13.3648	21.7514	25.7888	26.3131	35.402	89.4301	61.4878	69.5088	AED	0.109345	0.598194	0.182792
TD_00061440-RA	TD_00021905-RA	Inter	0.259022	0	0.552903	0	16.0989	29.887	126.701	102.296	Sub	0.164536	0.647739	0.254016
TD_00061449-RA	TD_00021893-RA	Inter	1.18976	5.63044	6.32645	31.4327	2.381	5.8503	0.956934	19.7898	AED	0.0549722	0.54968	0.100008
TD_00061452-RA	TD_00021883-RA	Inter	4.72272	5.18812	5.74723	9.96509	6.61354	2.08804	7.74707	3.91009	Sub	0.105367	0.547822	0.192339
TD_00061454-RA	TD_00021879-RA	Inter	22.9414	10.097	41.6245	9.16811	36.7155	11.1624	21.2264	11.0353	AED	0.00844023	0.512168	0.0164794
TD_00061456-RA	TD_00021877-RA	Inter	31.8495	11.328	13.6893	6.58812	0.395493	7.15434	0	11.8367	Sub	0.106578	0.4195	0.254058
TD_00061459-RA	TD_00021873-RA	Inter	15.0668	7.09441	26.5953	36.3205	12.2071	2.25357	10.7369	0.914898	Sub	0.132219	0.740966	0.178442
TD_00061460-RA	TD_00021866-RA	Inter	0.0327448	0	0.142594	0	0	0	0	0	AED	0.280091	0.919987	0.304452
TD_00060312-RA	TD_00021188-RA	Inter	1.64752	0.0914958	0.13632	4.53297	0.178639	0.627193	0	17.0874	Sub	0.364573	2.35668	0.154698
TD_00060315-RA	TD_00021187-RA	Inter	1.66595	0.568672	8.51743	5.24955	0.992486	0.0423907	0.182447	0.313403	Sub	0.357869	1.9589	0.182689
TD_00060316-RA	TD_00021184-RA	Inter	0.0385453	0	0.0600445	0	3.82468	0	0.64974	0	AED	0.342851	NaN	NaN	High Sequence Divergence Value (pS>=0.75)
TD_00060325-RA	TD_00021167-RA	Inter	0.0768348	0.347417	8.82516	0.0215083	0.36885	0.684778	0.424385	0.672052	Sub	0.223601	NaN	NaN	High Sequence Divergence Value (pS>=0.75)
TD_00060337-RA	TD_00021148-RA	Inter	15.579	29.7602	44.7711	4.50037	67.1798	11.7428	21.2681	24.3947	Sub	0.569179	1.24267	0.458029
TD_00060358-RA	TD_00021110-RA	Inter	0.220369	2.25764	2.4877	0.848675	0.435592	2.26394	0.195258	2.16558	Sub	0.28442	1.38899	0.204767
TD_00060362-RA	TD_00021104-RA	Inter	0.184024	13.898	3.00632	50.5238	0.43925	38.8173	0.16957	13.8528	AED	0.124648	1.3862	0.0899207
TD_00060363-RA	TD_00021103-RA	Inter	2.78546	0.170952	7.90445	6.90953	6.18539	0.276706	10.8683	0.842051	AED	0.451002	1.32559	0.340228
TD_00060380-RA	TD_00021099-RA	Inter	0.0166051	0.108271	1.20393	1.10093	0.10961	0.086293	0	0	Sub	0.337962	NaN	NaN	High Sequence Divergence Value (pS>=0.75)
TD_00060406-RA	TD_00021095-RA	Inter	3.25439	0	2.02041	2.19719	20.5229	0.0131152	67.5493	0	Sub	0.308572	1.33763	0.230685
TD_00060864-RA	TD_00016157-RA	Inter	0.287789	2.41766	2.37233	4.21612	0.274471	3.39041	0.145108	1.14251	AED	0.319155	2.47841	0.128774
TD_00060871-RA	TD_00016129-RA	Inter	0.327921	0.0108881	17.7316	15.074	0.83403	0.046094	1.42401	0.254387	AED	0.194441	1.80154	0.107931
TD_00060873-RA	TD_00016124-RA	Inter	13.9329	2.6273	6.18443	1.61508	10.7403	0.707073	9.8781	0.112717	AED	0.333838	2.06633	0.161561
TD_00060882-RA	TD_00016122-RA	Inter	47.3914	11.0879	48.8743	21.6095	33.5219	16.2454	31.636	11.9398	AED	0.101525	1.4885	0.0682065
TD_00060885-RA	TD_00016120-RA	Inter	18.0455	4.48827	36.5883	8.6981	16.9282	4.07336	7.04099	7.66767	Sub	0.165292	NaN	NaN	High Sequence Divergence Value (pS>=0.75)
TD_00060890-RA	TD_00016108-RA	Inter	0.231305	0	2.03014	0	0.187677	0	0.0731605	0	AED	0.391284	1.6165	0.242056
TD_00060901-RA	TD_00016085-RA	Inter	0.464237	0.699842	4.01829	1.89115	4.06904	0.397877	6.57126	0.707859	Sub	0.150579	2.67317	0.0563298
TD_00060915-RA	TD_00016071-RA	Inter	24.9382	0	22.9752	4.88074	6.26005	0.171352	0.247611	0	AED	0.264013	2.35845	0.111943
TD_00062320-RA	TD_00020698-RA	Inter	0.19006	0.0449037	3.23226	14.1713	12.6993	9.79312	28.6338	66.7646	Sub	0.515627	NaN	NaN	High Sequence Divergence Value (pS>=0.75)
TD_00062326-RA	TD_00020695-RA	Inter	26.4333	112.726	34.3927	29.8879	20.0066	7.11821	41.4072	6.59211	Sub	0.223986	0.436146	0.513557
TD_00062334-RA	TD_00020687-RA	Inter	11.0822	10.0108	10.0899	10.0302	17.7599	14.4712	14.6726	19.7826	Sub	0.0503094	0.423068	0.118916
TD_00062336-RA	TD_00020683-RA	Inter	15.8592	3.38089	33.4522	8.30094	8.48644	6.35159	7.55211	2.54019	AED	0.0215068	0.457153	0.0470452
TD_00062349-RA	TD_00020673-RA	Inter	11.4722	13.0423	20.9715	22.3402	7.95912	14.9765	22.4989	26.6263	AED	0.251411	0.838245	0.299926
TD_00062351-RA	TD_00020670-RA	Inter	0.0171185	8.82296	0	4.40681	0	4.11857	0	5.94989	AED	0.124972	0.569512	0.219437
TD_00062356-RA	TD_00020665-RA	Inter	14.7249	25.1547	11.1607	9.80458	24.5503	22.2817	17.2904	16.4231	Sub	0.114078	0.636539	0.179216
TD_00061137-RA	TD_00021970-RA	Inter	1.9324	6.29952	1.18928	13.2673	0.42973	7.41671	0.151346	9.72848	AED	0.10253	2.2246	0.0460892
TD_00061146-RA	TD_00021961-RA	Inter	0	0.0202757	0.0786695	4.81829	0	0.0329402	0	0.133396	AED	0.293834	NaN	NaN	High Sequence Divergence Value (pS>=0.75)
TD_00061149-RA	TD_00021944-RA	Inter	10.8241	7.88129	10.2154	26.3536	1.15122	3.78861	0.191828	7.39978	Sub	0.389371	2.58822	0.15044
TD_00061159-RA	TD_00021937-RA	Inter	12.3385	4.32641	30.4361	3.7707	47.1193	8.62395	40.3023	12.2865	AED	0.620333	1.56106	0.397379
TD_00061166-RA	TD_00021927-RA	Inter	0.0936327	0.00770555	6.82601	0.172895	1.28904	0.060755	0.0541944	0	AED	0.486119	2.46705	0.197044
TD_00061167-RA	TD_00021922-RA	Inter	70.3688	16.5916	361.161	10.2166	66.3326	11.2663	73.7498	19.1066	AED	0.249832	2.80716	0.088998
TD_00061171-RA	TD_00021921-RA	Inter	26.954	6.85543	55.5913	23.8266	35.9557	53.9699	30.6527	25.8525	Sub	0.0748191	1.53759	0.0486599
TD_00062402-RA	TD_00020626-RA	Inter	0	0	0	0	0	0	0	0	NoDiff	0.359442	0.683094	0.526198
TD_00062436-RA	TD_00020618-RA	Inter	0.101028	0	0.873975	0.348696	0.00906795	0	0.0658275	0.0283433	AED	0.1075	0.586143	0.183402
TD_00062437-RA	TD_00020616-RA	Inter	18.2934	0	1.77038	3.34896	2.55929	0.254679	8.79153	2.18268	Sub	0.247727	1.1799	0.209956
TD_00062443-RA	TD_00020598-RA	Inter	0.270162	0.309135	144.498	100.978	2.11234	1.0288	0.087321	10.5082	Sub	0.113413	0.548513	0.206764
TD_00062453-RA	TD_00020590-RA	Inter	0.8972	7.80013	16.7989	78.2336	0.361416	8.64391	3.42066	1.84539	Sub	0.202127	0.858912	0.235329
TD_00062460-RA	TD_00020588-RA	Inter	3.21523	8.29646	1.54398	11.3222	0.503015	11.5831	0.136598	15.609	AED	0.171634	0.619766	0.276933
TD_00059610-RA	TD_00013143-RA	Inter	0.568349	0.487586	0.338079	6.7153	0	0.605745	0.0387518	2.07573	Sub	0.169158	1.42209	0.11895
TD_00059617-RA	TD_00013144-RA	Inter	11.9589	16.1323	8.11075	7.91279	0.383364	38.9661	0.0368721	28.9512	Sub	0.163974	0.994039	0.164957
TD_00059638-RA	TD_00013152-RA	Inter	1.28819	0.608854	0.230195	0.751753	0.700999	2.76014	0.121492	0.0557	Sub	0.41825	2.54447	0.164376
TD_00059650-RA	TD_00013157-RA	Inter	24.5481	13.7258	24.1296	18.106	51.4567	6.92748	65.3229	10.4597	AED	0.107886	1.73628	0.0621365
TD_00059659-RA	TD_00013178-RA	Inter	5.45834	0.00306765	1.88409	0.0474142	11.0699	0.0799719	18.632	1.16152	AED	0.299788	1.74376	0.171921
TD_00059660-RA	TD_00013184-RA	Inter	9.73525	0.416354	6.69234	6.30978	0.270593	1.75317	0	0.289751	Sub	0.302688	NaN	NaN	High Sequence Divergence Value (pS>=0.75)
TD_00059661-RA	TD_00013187-RA	Inter	1.9094	0	4.33294	0.187165	1.37508	1.90286	1.97183	24.0542	Sub	0.469248	NaN	NaN	High Sequence Divergence Value (pS>=0.75)
TD_00059667-RA	TD_00013189-RA	Inter	1.31941	58.6945	1.27815	4.279	5.64168	1.13166	2.42284	0.542189	Sub	0.429036	NaN	NaN	High Sequence Divergence Value (pS>=0.75)
TD_00059670-RA	TD_00013193-RA	Inter	52.9584	0.798366	39.6668	0.905485	19.2523	1.14799	24.3625	1.81641	AED	0.19156	1.44558	0.132514
TD_00059677-RA	TD_00013195-RA	Inter	6.26694	6.64332	5.61773	2.14123	22.7282	23.777	23.9445	20.9027	Sub	0.108607	2.59474	0.0418565
TD_00059694-RA	TD_00013196-RA	Inter	0.0150774	0.0126118	0	0.0327016	0.0228096	4.80506	0	8.39898	Sub	0.470711	1.86195	0.252805
TD_00059699-RA	TD_00013206-RA	Inter	1.54229	0.904577	2.69474	1.88801	2.06217	1.02628	2.03633	3.46523	Sub	0.463113	1.58839	0.291561
TD_00059714-RA	TD_00013228-RA	Inter	0	0.00705265	0.400066	5.98648	0	0.167931	0	0.217184	AED	0.256565	2.29099	0.111989
TD_00060449-RA	TD_00009315-RA	Inter	8.53141	11.8632	12.1872	12.7844	54.3967	35.7013	29.858	32.343	Sub	0.246171	1.59396	0.15444
TD_00060451-RA	TD_00009331-RA	Inter	4.26154	0	5.42709	0	26.7364	0	36.2824	0	AED	0.493735	2.05061	0.240774
TD_00060464-RA	TD_00009371-RA	Inter	4.90055	15.4637	13.0437	40.197	17.1797	3.62457	11.9355	2.41143	Sub	0.436586	1.3727	0.31805
TD_00060470-RA	TD_00009378-RA	Inter	0.993741	0.670064	156.627	12.0322	2.89891	0.479304	0.0312053	1.19757	Sub	0.108126	1.67268	0.0646422
TD_00060471-RA	TD_00009381-RA	Inter	2.81394	20.7351	70.1371	311.351	28.6004	7.09649	26.1872	8.49204	Sub	0.376045	NaN	NaN	High Sequence Divergence Value (pS>=0.75)
TD_00060486-RA	TD_00009397-RA	Inter	21.8297	3.01409	17.3782	2.73067	20.168	1.12373	12.1565	0.420175	AED	0.204581	1.63307	0.125274
TD_00059494-RA	TD_00015319-RA	Inter	17.3875	20.1874	25.0619	124.071	27.1079	20.518	28.1194	19.5452	Sub	0.102519	0.690808	0.148404
TD_00059514-RA	TD_00015292-RA	Inter	14.9366	1.38341	25.611	0	22.2366	2.67643	16.1713	11.8118	AED	0.394024	1.37189	0.287213
TD_00059537-RA	TD_00015287-RA	Inter	0.0254477	0	0.33539	0	0.345757	0.0144428	0.0343863	0	AED	0.20535	0.764358	0.268657
TD_00059553-RA	TD_00015260-RA	Inter	37.8888	5.90069	35.2887	5.5343	30.6569	29.4336	51.3998	56.5746	Sub	0.268254	0.446071	0.60137
TD_00059579-RA	TD_00015245-RA	Inter	0.0142799	0	0	0	0	0	0	0	NoDiff	0.0665971	0.505542	0.131734
TD_00059582-RA	TD_00015243-RA	Inter	2.1061	0.716545	3.71068	34.3628	3.17912	0.268893	2.39079	1.29405	Sub	0.187973	0.660045	0.284789
TD_00059593-RA	TD_00015241-RA	Inter	21.9843	3798.49	34.265	5350.19	8.48627	3885.24	13.6668	5242.56	AED	0.0169157	0.851335	0.0198697
TD_00059596-RA	TD_00015240-RA	Inter	63.8824	20.3406	51.2923	30.2766	48.4033	28.1609	60.2637	36.955	AED	0.0288115	0.460238	0.0626013
TD_00059608-RA	TD_00015237-RA	Inter	0.0272178	20.6372	0	21.6909	0	20.784	0.053143	5.81896	AED	0.204233	0.532151	0.383789
TD_00059610-RA	TD_00015235-RA	Inter	0.568349	26.3627	0.338079	16.0583	0	25.1511	0.0387518	7.65421	AED	0.0715869	0.542068	0.132062
TD_00059611-RA	TD_00015233-RA	Inter	23.7768	22.1581	46.0365	58.13	41.4168	21.1276	35.2638	22.294	Sub	0.187621	0.505264	0.371333
TD_00059612-RA	TD_00015232-RA	Inter	0.446359	0.0443045	4.78392	3.91018	0.754665	0.589546	0.390751	1.53507	Sub	0.0732769	0.624848	0.117271
TD_00059613-RA	TD_00015230-RA	Inter	10.6104	2.46434	21.4089	5.97805	16.4432	2.48089	32.6508	0	AED	0.253876	0.916099	0.277127
TD_00059616-RA	TD_00015229-RA	Inter	63.5322	13.8485	18.0909	32.5913	0.0290987	3.4314	0.331834	0.72367	Sub	0.214147	0.98782	0.216788
TD_00059627-RA	TD_00015228-RA	Inter	62.2819	0.563431	22.1198	0.0251823	17.234	0	22.1879	0.060271	AED	0.24705	0.793642	0.311287
TD_00059628-RA	TD_00015227-RA	Inter	210.601	9.59792	2.1107	15.307	45.8376	5.94576	12.319	6.35194	Sub	0.154429	0.624682	0.247213
TD_00059629-RA	TD_00015218-RA	Inter	295.62	2205.21	679.166	3579.88	126.249	1013.25	13.6918	323.844	AED	0.0948944	1.12443	0.0843936
TD_00059634-RA	TD_00015217-RA	Inter	0.0864917	0.0899247	3.73833	8.39923	0.307086	0.251739	0.260061	0	Sub	0.0742437	0.627034	0.118405
TD_00059635-RA	TD_00015216-RA	Inter	0.0208253	0.118206	6.75237	27.3423	0.194558	0.124168	0	0	Sub	0.158992	0.697277	0.228018
TD_00059637-RA	TD_00015205-RA	Inter	13.0366	18.5922	34.0406	30.1561	12.1441	26.2551	10.1697	32.6786	Sub	0.0566566	0.43444	0.130413
TD_00059638-RA	TD_00015203-RA	Inter	1.28819	0.330263	0.230195	0.271739	0.700999	2.00207	0.121492	0.0616495	Sub	0.168736	0.572775	0.294594
TD_00059642-RA	TD_00015197-RA	Inter	0.186381	2.90734	2.67542	6.70886	1.38794	2.24266	0.0757143	1.96053	AED	0.100083	0.490754	0.203937
TD_00059646-RA	TD_00015191-RA	Inter	0.011287	1.78834	0.067175	0.4485	0.0163316	2.84153	0.0338552	2.49093	AED	0.132368	0.531331	0.249125
TD_00059649-RA	TD_00015187-RA	Inter	22.1181	41.52	13.2999	15.2069	23.3134	32.047	17.7639	57.2578	AED	0.127781	0.49406	0.258635
TD_00059650-RA	TD_00015186-RA	Inter	24.5481	134.502	24.1296	122.36	51.4567	91.8973	65.3229	28.8751	Sub	0.0471192	0.490522	0.0960592
TD_00059651-RA	TD_00015182-RA	Inter	2.77224	6.70147	4.99135	7.56524	3.61073	8.86316	4.84525	8.18552	AED	0.1441	0.476496	0.302417
TD_00059658-RA	TD_00015177-RA	Inter	12.6731	0.00522915	29.8591	0.0246106	16.4889	0	7.28981	0	AED	Ka	Ks	Ka_Ks	Note
TD_00059661-RA	TD_00015170-RA	Inter	1.9094	1.82581	4.33294	4.03547	1.37508	1.87447	1.97183	1.99443	Sub	0.126924	0.410322	0.309328
TD_00059664-RA	TD_00015169-RA	Inter	0.0237107	5.49841	2.38621	7.20134	0.0148001	2.66193	0	2.10582	AED	0.409772	1.49212	0.274624
TD_00059666-RA	TD_00015166-RA	Inter	28.823	23.4976	29.9012	33.032	68.9929	48.4783	65.4668	71.6904	Sub	0.102625	0.761068	0.134843
TD_00059667-RA	TD_00015165-RA	Inter	1.31941	0.0428866	1.27815	0.193202	5.64168	0.328933	2.42284	0.192701	AED	0.151303	0.40492	0.373662
TD_00059676-RA	TD_00015163-RA	Inter	16.2562	18.4215	15.5499	25.2007	35.8564	61.5001	45.8459	53.6284	AED	0.141215	0.586408	0.240814
TD_00059679-RA	TD_00015162-RA	Inter	0.562473	0.010695	2.059	0.627755	0.53114	0	0.038899	0	AED	0.261266	0.631786	0.413536
TD_00059681-RA	TD_00015161-RA	Inter	0	0.0753581	0.137015	29.227	0	0.00535335	0.0184994	0	Sub	0.12098	0.640742	0.188812
TD_00059686-RA	TD_00015160-RA	Inter	0	0.261586	2.62855	3.29108	0.150834	0.0145113	0	0.103444	Sub	0.213141	0.859194	0.248071
TD_00059687-RA	TD_00015159-RA	Inter	1.26851	39.4918	0.192761	10.7778	0.301028	8.73258	0.528236	7.24625	AED	0.125326	0.424735	0.295069
TD_00059690-RA	TD_00015157-RA	Inter	9.1628	5.76039	9.56836	86.5277	0.327606	24.8061	2.86915	23.326	Sub	0.301715	0.495801	0.608541
TD_00059691-RA	TD_00015147-RA	Inter	14.7986	4.85137	90.9388	14.2935	58.8165	10.9642	5.93426	5.33434	AED	0.0991957	0.452168	0.219378
TD_00059695-RA	TD_00015143-RA	Inter	0	565.243	0	369.046	0	525.288	0.180549	436.69	AED	0.10829	0.53825	0.201189
TD_00059696-RA	TD_00015142-RA	Inter	0	0.0734433	0.229258	24.8558	0	0.209915	0	0.0405846	AED	0.148379	0.755271	0.196458
TD_00059697-RA	TD_00015140-RA	Inter	12.6599	13.7134	15.1341	6.6043	31.9638	81.7804	18.9857	77.1582	Sub	0.0456288	0.400669	0.113881
TD_00059699-RA	TD_00015138-RA	Inter	1.54229	2.95625	2.69474	2.23059	2.06217	5.27073	2.03633	6.08845	Sub	0.110377	0.51486	0.214383
TD_00059701-RA	TD_00015137-RA	Inter	24.254	23.589	15.516	13.1695	11.5603	4.94466	20.7162	4.46446	AED	0.122583	0.427805	0.286538
TD_00059702-RA	TD_00015132-RA	Inter	0.331348	0.214985	2.39582	3.46183	0.674464	0.457951	1.78003	0.214493	Sub	0.25891	0.503447	0.514275
TD_00059703-RA	TD_00015127-RA	Inter	26.9969	22.3397	15.3302	11.3223	23.3639	28.337	23.4581	53.0842	Sub	0.18651	0.653385	0.285452
TD_00059707-RA	TD_00015121-RA	Inter	13.4782	10.9302	19.5744	7.73551	8.7518	10.3306	3.48233	1.93905	Sub	0.0648639	0.601623	0.107815
TD_00059708-RA	TD_00015120-RA	Inter	38.8769	13.1079	18.0987	13.3586	30.8524	11.018	16.1618	77.4039	Sub	0.0600308	0.575311	0.104345
TD_00059709-RA	TD_00015118-RA	Inter	2.98924	5.97567	2.02377	13.1374	2.07315	3.95649	7.66298	2.5913	Sub	0.093442	0.610606	0.153031
TD_00059711-RA	TD_00015115-RA	Inter	0.917176	0.00970325	3.30355	3.14708	0.0972518	8.74585	0.129806	2.16694	Sub	0.0570947	0.491209	0.116233
TD_00059714-RA	TD_00015114-RA	Inter	0	0.102115	0.400066	1.95088	0	0.0573245	0	0	AED	0.250573	1.94253	0.128993
TD_00059715-RA	TD_00015111-RA	Inter	11.6339	24.4619	4.40186	8.22767	1.10661	1.09607	0	0.00698075	Sub	0.111532	0.531361	0.209898
TD_00059717-RA	TD_00015110-RA	Inter	14.4028	0.0557928	14.6779	0.304117	19.8014	0.01058	0.390305	0	AED	0.179411	0.932298	0.19244
TD_00059723-RA	TD_00015105-RA	Inter	0.99748	6.00709	21.6094	9.93568	4.75728	11.9076	38.9399	18.171	Sub	0.100511	0.504419	0.199261
TD_00059724-RA	TD_00015103-RA	Inter	67.8389	37.9898	82.8529	63.5116	68.5507	11.2086	3.01097	0.315738	AED	0.184776	0.506652	0.3647
TD_00059729-RA	TD_00015101-RA	Inter	0	0.0176285	0.0153134	0.763525	0.138759	0.0294675	0	0.0891165	Sub	0.140865	0.535453	0.263076
TD_00059742-RA	TD_00015100-RA	Inter	0.00434571	0.0638635	0.0880885	18.6678	0.789215	8.14483	0.0468059	0.422193	AED	0.173936	0.707446	0.245864
TD_00059748-RA	TD_00015098-RA	Inter	0.505881	0.27537	3.9272	4.47314	0.325277	0.445945	0.13667	0.647418	Sub	0.135711	0.728282	0.186344
TD_00059750-RA	TD_00015096-RA	Inter	0.0670275	0.297226	9.23575	1.14653	0.177947	0	0.156422	1.47266	Sub	0.163414	0.65349	0.250064
TD_00059753-RA	TD_00015093-RA	Inter	35.4645	0.264289	29.3575	1.12689	0.127947	1.2188	0	0.0137237	Sub	0.199985	0.596324	0.335363
TD_00059754-RA	TD_00015092-RA	Inter	1.40953	32.7865	3.41445	13.0874	6.55457	43.5476	2.40602	36.6467	AED	0.194341	0.719777	0.270002
TD_00059755-RA	TD_00015091-RA	Inter	3.22957	84.7883	16.7983	83.4686	6.79376	27.2497	1.65023	23.9585	AED	0.341668	0.597553	0.571778
TD_00059759-RA	TD_00015086-RA	Inter	1.47948	12.1349	1.33128	5.57535	1.54361	44.8384	0.486208	61.8338	AED	0.105968	0.566668	0.187001
TD_00059760-RA	TD_00015080-RA	Inter	1.8858	14.3703	4.05567	11.5255	1.34359	28.9032	3.27741	32.3965	AED	0.102486	0.456725	0.224394
TD_00059764-RA	TD_00015076-RA	Inter	2.8616	4.55222	3.42027	0.523885	2.65907	11.1472	4.92432	7.89769	Sub	0.100647	0.483558	0.208137
TD_00059765-RA	TD_00015073-RA	Inter	24.4087	5.56701	43.7579	15.5791	98.935	14.3134	112.106	16.5107	AED	0.262939	0.808986	0.325023
TD_00059769-RA	TD_00015066-RA	Inter	38.9874	6.75375	58.8139	6.88065	16.3355	0.084293	24.7261	0.987139	AED	0.0476826	0.509821	0.0935281
TD_00059781-RA	TD_00015065-RA	Inter	35.7557	9.79325	58.3314	31.0032	10.7704	47.5048	17.3799	37.7949	Sub	0.168733	0.561307	0.300606
TD_00059783-RA	TD_00015064-RA	Inter	9.9256	7.1249	5.43411	8.94965	0.144107	5.98749	0.0505664	6.12397	Sub	0.0912162	0.654562	0.139355
TD_00059792-RA	TD_00015058-RA	Inter	65.1094	47.7985	31.0601	6.19345	5.82307	0	0.0167123	0.048765	Sub	0.109213	0.561304	0.194571
TD_00059794-RA	TD_00015056-RA	Inter	9.28109	6.26607	1.44158	9.99235	16.0435	4.61216	4.59297	4.19784	Sub	0.182303	0.664494	0.274348
TD_00059795-RA	TD_00015054-RA	Inter	0.169862	2.32707	0.810765	2.79193	0.0380564	0.845883	0.088239	0.265867	AED	0.419369	1.12044	0.374288
TD_00059800-RA	TD_00015053-RA	Inter	20.8326	55.7711	28.1125	48.0269	48.8146	55.0259	39.1555	42.6677	AED	0.28486	0.66957	0.425436
TD_00059801-RA	TD_00015052-RA	Inter	0	0.118002	0.628352	6.90505	0	0.42931	0.133005	0.15482	AED	0.109701	0.538981	0.203534
TD_00059802-RA	TD_00015051-RA	Inter	0.0277192	0	0.07277	0.100109	0.417716	0.81796	0	0	Sub	0.136457	0.568419	0.240064
TD_00059803-RA	TD_00015050-RA	Inter	10.3233	8.65137	15.0568	13.8334	18.6986	40.2961	18.4526	32.474	Sub	0.0726526	0.630267	0.115273
TD_00059804-RA	TD_00015049-RA	Inter	0.704243	0.00862535	4.16053	15.0066	0.165101	0	0.0177471	0	Sub	0.128986	0.41734	0.309066
TD_00059811-RA	TD_00015047-RA	Inter	0.0181532	0.164172	3.9037	3.94055	0	0.0914382	0	0	AED	0.102387	0.494857	0.206902
TD_00059812-RA	TD_00015046-RA	Inter	34.5687	7.28237	31.1023	5.8235	32.164	6.01469	24.5111	6.35546	AED	0.249706	0.937286	0.266414
TD_00059813-RA	TD_00015045-RA	Inter	0.31977	0	16.0268	4.20018	0.477041	0	0	0	AED	0.0858252	0.418191	0.20523
TD_00059814-RA	TD_00015044-RA	Inter	0.184228	0	10.9826	0	7.4852	0.259983	0.118155	0.0756525	AED	0.163666	0.490894	0.333403
TD_00059815-RA	TD_00015043-RA	Inter	23.231	96.9193	42.0635	73.4861	21.2642	78.0679	26.5904	126.412	AED	0.183635	0.505857	0.363017
TD_00059816-RA	TD_00015037-RA	Inter	4.69576	7.47138	0.573114	10.3395	1.12344	4.80839	0.083812	6.35207	AED	0.0207906	0.500989	0.0414991
TD_00059817-RA	TD_00015036-RA	Inter	7.57965	6.8833	8.446	9.36382	23.3062	6.55647	27.2449	3.76228	Sub	0.128853	0.600229	0.214673
TD_00059819-RA	TD_00015035-RA	Inter	0.867481	0.390564	4.53158	7.37187	0.149633	0.7942	0.284959	0.0258519	Sub	0.125407	0.475567	0.263699
TD_00059820-RA	TD_00015032-RA	Inter	37.587	0.0126764	5.3781	0.615851	30.2664	0.0292969	62.0036	0	AED	0.255826	0.46264	0.55297
TD_00059823-RA	TD_00015028-RA	Inter	0.0441153	0	0.242091	0.264718	0.0492673	0	0	0	Sub	0.157429	0.42357	0.371673
TD_00059825-RA	TD_00015027-RA	Inter	7.5526	0.620107	0.958745	0.0647695	0.765435	0.580826	0.0253423	0.0195656	AED	0.104847	0.681262	0.153901
TD_00059828-RA	TD_00015025-RA	Inter	0	1.94756	0	0.983379	0	0.568095	0	1.03684	AED	0.11325	0.642109	0.176371
TD_00059830-RA	TD_00015001-RA	Inter	0.71626	0.0506043	2.57539	0.0245187	4.60535	0.0261098	2.86142	0	AED	0.345183	0.9718	0.355199
TD_00059841-RA	TD_00015000-RA	Inter	0	0	0.783075	0	0	0	0	0	NoDiff	0.329198	0.902372	0.364814
TD_00059844-RA	TD_00014995-RA	Inter	40.2347	2.99309	28.682	6.06048	38.5819	6.88784	43.5905	10.2638	AED	0.443915	1.57609	0.281656
TD_00059846-RA	TD_00014994-RA	Inter	7.51872	4.37716	24.9441	6.6056	6.08978	2.36722	1.21966	1.24795	Sub	0.230343	0.84411	0.272883
TD_00059847-RA	TD_00014993-RA	Inter	3.18569	24.3167	2.79054	2.72201	17.5454	64.7757	5.00286	27.7289	Sub	0.147685	0.456686	0.323384
TD_00059851-RA	TD_00014991-RA	Inter	0	0	2233.08	0	0.105382	0	0	0	AED	0.156696	0.472623	0.331545
TD_00059854-RA	TD_00014988-RA	Inter	0.129725	1.44548	5.30086	1.79408	2.0078	2.49654	1.85827	0.459325	Sub	0.29062	1.50645	0.192917
TD_00059860-RA	TD_00014985-RA	Inter	17.8217	0	51.9725	0	33.8105	0	45.1994	2.10418	AED	0.425852	1.3343	0.319157
TD_00059861-RA	TD_00014982-RA	Inter	2.16425	11.256	5.68968	11.5359	4.94973	23.6666	13.5701	18.0874	AED	0.253557	0.61694	0.410991
TD_00059865-RA	TD_00014977-RA	Inter	46.4395	0.00589635	23.4999	0.511135	21.8614	0.0484421	26.3405	0.372111	AED	0.218291	0.627186	0.348048
TD_00059868-RA	TD_00014976-RA	Inter	8.34195	3.26272	16.723	5.00261	14.594	2.28609	25.7445	1.50951	AED	0.262287	1.07261	0.244531
TD_00059872-RA	TD_00014971-RA	Inter	19.7315	0.25286	32.8553	1.71541	50.1476	1.10564	64.6688	0.45841	AED	0.103496	0.54725	0.189119
TD_00059873-RA	TD_00014969-RA	Inter	54.3588	6.92291	99.8549	6.21175	79.6441	6.68732	99.7225	8.83952	AED	0.158175	0.579357	0.273018
TD_00059876-RA	TD_00014963-RA	Inter	29.8888	139.451	51.5972	219.188	67.3749	460.474	80.3417	383.57	AED	0.0777521	0.540406	0.143877
TD_00059882-RA	TD_00014958-RA	Inter	0.36691	4.93002	9.0737	29.1473	0.0121059	0.459812	0	0.875858	AED	0.0220934	0.797575	0.0277008
TD_00059888-RA	TD_00014957-RA	Inter	4.40429	6.28971	6.99223	35.3089	0.407587	6.33075	0.203714	3.84706	AED	0.123076	0.508478	0.242047
TD_00059892-RA	TD_00014956-RA	Inter	31.7752	6.56402	53.4836	28.0525	173.999	1.12818	162.253	0	AED	0.0925665	0.392384	0.235908
TD_00059894-RA	TD_00014955-RA	Inter	2.54653	3.36653	3.78955	0.772205	19.49	4.42556	3.65193	4.40695	Sub	0.0976002	0.66471	0.146831
TD_00059895-RA	TD_00014952-RA	Inter	65.217	121.449	16.8134	21.9932	1.23462	2.22417	1.75751	0.729977	Sub	0.13222	0.42741	0.309352
TD_00059899-RA	TD_00014951-RA	Inter	6.45002	0.47716	12.185	8.18635	3.18814	0.93559	5.51389	0.0284585	AED	0.205174	0.50395	0.407132
TD_00059904-RA	TD_00014949-RA	Inter	0.0645529	0	15.5494	2.45566	0	0	0	0	AED	0.145385	0.682412	0.213047
TD_00059905-RA	TD_00014945-RA	Inter	0.367178	2.73997	143.064	10.15	0.730392	1.88857	0.229807	0.56981	Sub	0.136584	0.409701	0.333375
TD_00059907-RA	TD_00014944-RA	Inter	0.682816	0.123268	15.9814	2.60979	1.13832	0.0466383	2.18878	0.0430019	AED	0.0598551	0.765488	0.0781921
TD_00059920-RA	TD_00014941-RA	Inter	11.2596	5.03632	12.7669	10.0349	15.2695	88.5539	15.9796	74.5119	Sub	0.037978	0.478526	0.0793645
TD_00059924-RA	TD_00014937-RA	Inter	1.79176	1.43099	15.9169	18.2635	0.677188	0.823635	1.91854	0.660543	Sub	0.0797076	0.497411	0.160245
TD_00059929-RA	TD_00014936-RA	Inter	6.01324	1.70779	8.0395	2.31623	30.182	6.57243	19.3182	9.40324	AED	0.110861	0.774938	0.143058
TD_00059935-RA	TD_00014931-RA	Inter	12.2985	5.67518	10.5531	7.59706	24.6691	21.1895	14.6225	26.534	Sub	0.124939	0.452473	0.276124
TD_00059937-RA	TD_00014929-RA	Inter	0.238263	3.59457	17.3017	11.8864	1.44139	2.037	0.437941	0.489418	Sub	0.0849278	0.440724	0.1927
TD_00059942-RA	TD_00014926-RA	Inter	9.61856	193.421	7.10698	27.3957	1.08147	6.17791	3.28751	0.664635	Sub	0.0708284	0.546402	0.129627
TD_00059946-RA	TD_00014921-RA	Inter	265.821	95.8433	170.566	78.1795	137.527	124.661	1.09193	222.171	Sub	0.114464	0.426689	0.268261
TD_00059940-RA	TD_00014828-RA	Inter	0.0316716	1.50615	0.148315	1.69233	0.261901	5.64029	0	1.32972	AED	0.0377977	0.446688	0.0846177
TD_00059957-RA	TD_00014807-RA	Inter	8.51882	20.5512	9.08978	21.5751	14.8477	26.3153	14.3834	29.0397	AED	0.795529	NaN	NaN	High Sequence Divergence Value (pS>=0.75)
TD_00059958-RA	TD_00014801-RA	Inter	10.6336	10.4772	44.5153	17.789	66.3674	30.0361	87.096	29.209	AED	0.198154	0.470658	0.421014
TD_00059959-RA	TD_00014800-RA	Inter	46.0705	55.2722	35.8077	41.0528	62.5393	25.0592	92.2045	43.4736	Sub	0.019565	0.49795	0.0392911
TD_00059960-RA	TD_00014794-RA	Inter	0.0532443	0.128764	5.70076	1.38743	0.438136	0	0.232998	0	Sub	0.096635	0.503031	0.192106
TD_00059962-RA	TD_00014792-RA	Inter	0.0082623	18.7487	0.731261	20.1157	0.06537	33.1266	0.480297	29.7564	AED	0.188865	1.6968	0.111307
TD_00059963-RA	TD_00014788-RA	Inter	0.690198	0.238997	0.58676	1.13328	0.739375	0.0973505	1.04775	0	Sub	0.118051	0.545437	0.216433
TD_00059965-RA	TD_00014787-RA	Inter	44.4755	8.57354	13.1042	13.279	12.3136	25.8219	14.253	23.7333	Sub	0.378547	1.39745	0.270884
TD_00059966-RA	TD_00014786-RA	Inter	21.6453	23.4175	159.62	135.746	24.0481	18.2325	25.1776	22.3962	Sub	0.308576	1.0481	0.294415
TD_00059967-RA	TD_00014784-RA	Inter	2.0772	1.19045	5.2207	7.62437	37.3143	4.62784	18.9903	0.452607	Sub	0.101574	0.437256	0.232298
TD_00059971-RA	TD_00014782-RA	Inter	0.259518	0.165408	1.99751	52.983	0.017978	0.117003	0.0300733	0	Sub	0.188694	0.626694	0.301094
TD_00059972-RA	TD_00014778-RA	Inter	6.18945	0.213562	17.0663	1.21368	5.70853	0.11103	3.77835	0.524406	AED	0.120732	0.817036	0.147768
TD_00059978-RA	TD_00014773-RA	Inter	7.68911	18.216	7.61465	17.6818	6.20157	16.2998	11.1961	15.6133	AED	0.186423	0.600055	0.310677
TD_00059982-RA	TD_00014766-RA	Inter	120.923	19.1816	127.645	10.2156	103.777	2.5761	288.334	4.8832	AED	0.0852694	0.39016	0.21855
TD_00059983-RA	TD_00014765-RA	Inter	654.783	269.32	166.572	83.7436	39.5436	6.16131	8.74005	2.30613	AED	0.103966	0.481663	0.215849
TD_00059985-RA	TD_00014764-RA	Inter	0.942023	1.43414	4.09767	21.0611	0.170433	0.0524012	3.15321	0.191691	Sub	0.0138714	0.386613	0.0358794
TD_00059986-RA	TD_00014763-RA	Inter	0	0.720552	0.111943	2.29235	0.21861	0.0590705	0	0.0226081	Sub	0.0846111	0.627872	0.134759
TD_00059987-RA	TD_00014761-RA	Inter	0.432507	1.55077	2.81156	4.67961	0.177236	0.392141	0	0.456107	AED	0.18979	0.823159	0.230563
TD_00059988-RA	TD_00014754-RA	Inter	8.90888	4.44904	11.6268	7.30206	7.85101	9.13222	8.98627	5.8951	Sub	0.068695	0.555424	0.12368
TD_00059989-RA	TD_00014753-RA	Inter	0	0.0542441	10.9621	2.51574	0.0881062	0.349824	1.35305	0.809458	Sub	0.11494	0.585324	0.19637
TD_00059990-RA	TD_00014752-RA	Inter	1.07041	4.50366	1.77029	5.34978	0.636199	5.62155	1.8736	8.25462	AED	0.0998937	0.429171	0.23276
TD_00059991-RA	TD_00014750-RA	Inter	2.49004	0.592191	3.30543	1.52544	4.35071	0.296226	4.74683	0.379883	AED	0.134518	0.483658	0.278126
TD_00060004-RA	TD_00014742-RA	Inter	0.0627292	1.05307	0.428731	2.96724	0.915407	2.71743	0.118606	1.80061	AED	0.595049	0.892901	0.666422
TD_00060009-RA	TD_00014740-RA	Inter	5.88739	216.601	22.953	3568.99	25.8332	260.495	29.6941	273.884	AED	0.3217	0.772861	0.416245
TD_00060015-RA	TD_00014737-RA	Inter	2.99661	0	16.0516	0	0.194533	0	0.0700967	0	AED	0.0677147	0.454891	0.148859
TD_00060020-RA	TD_00014730-RA	Inter	0.0291359	0.0282224	0.659325	0.92467	0.210553	0.926185	0.0877155	0.090602	Sub	0.13778	0.392541	0.350995
TD_00060023-RA	TD_00014717-RA	Inter	0	42.2761	0.311187	11.7946	0.0160319	75.4908	0	9.72377	AED	0.412505	2.97533	0.138642
TD_00060024-RA	TD_00014716-RA	Inter	18.2006	6.59494	15.7086	2.85028	0.238612	0.71274	0.07742	0.075035	Sub	0.21754	0.732893	0.296824
TD_00060026-RA	TD_00014713-RA	Inter	39.9682	3.1698	9.95784	126.899	12.0386	1.45908	30.6139	1.00631	Sub	0.10135	0.608323	0.166605
TD_00060027-RA	TD_00014712-RA	Inter	3.09412	0.689965	5.61682	56.5316	25.4587	0	30.5281	0	Sub	0.292904	1.02688	0.285236
TD_00060029-RA	TD_00014711-RA	Inter	0	3.55677	5.07827	3.17509	0.310383	4.93297	0.837131	4.70387	Sub	0.133497	0.592842	0.225181
TD_00060031-RA	TD_00014710-RA	Inter	0	0.221284	2.6684	0.254781	0.060279	0.490747	0.310071	0.566833	Sub	0.0499364	0.453031	0.110227
TD_00060034-RA	TD_00014709-RA	Inter	0.32416	4.32134	1.04587	1.3758	4.61845	0	20.838	0.0861443	Sub	0.200878	0.528191	0.380313
TD_00060038-RA	TD_00014706-RA	Inter	0	0.0376331	1.01091	6.50908	0	0.0104194	0	0	AED	0.167905	0.53599	0.313261
TD_00060046-RA	TD_00014690-RA	Inter	10.956	24.6509	24.6888	10.2256	24.3246	22.7104	23.5382	22.98	Sub	0.146388	0.587329	0.249244
TD_00060048-RA	TD_00014521-RA	Inter	0	0	0.0376114	0.244556	0.0355123	0.139413	0	0.0528345	AED	0.0937736	0.430859	0.217643
TD_00060053-RA	TD_00014512-RA	Inter	37.0947	2.81302	728.764	4.0651	100.628	4.2963	100.532	3.18837	AED	0.193009	0.902176	0.213937
TD_00060055-RA	TD_00014508-RA	Inter	14.8388	5.51131	15.7345	5.09251	28.5697	13.328	22.5763	11.39	AED	0.691654	1.56395	0.44225
TD_00060059-RA	TD_00014502-RA	Inter	23.2464	9.89481	46.6878	42.6455	66.8311	0.101852	58.1465	0.178828	AED	0.215254	0.594718	0.361942
TD_00060068-RA	TD_00014493-RA	Inter	14.1972	31.6289	29.7727	43.4243	8.85978	55.7464	3.65713	22.4748	AED	0.283112	1.89205	0.149633
TD_00060075-RA	TD_00014489-RA	Inter	0.132022	0.252076	2.65218	4.19627	0	0.186246	0.031029	0.113836	AED	0.0266045	0.597069	0.0445586
TD_00060078-RA	TD_00014486-RA	Inter	26.9869	65.4966	10.2394	29.6308	3.95948	25.1815	2.51693	5.98161	AED	0.313791	0.899587	0.348817
TD_00060080-RA	TD_00014485-RA	Inter	0.198456	0.789598	0.238783	0.123967	0.901917	0.119228	2.14632	0.295214	Sub	0.158995	0.634368	0.250635
TD_00060081-RA	TD_00014479-RA	Inter	3.57656	3.63762	5.17553	1.34339	8.38626	12.6234	7.18399	8.5752	Sub	0.230368	0.813076	0.283329
TD_00060084-RA	TD_00014474-RA	Inter	5.47484	13.5388	21.0648	19.5779	13.2361	6.98008	13.9922	11.7074	Sub	0.187417	0.415333	0.451245
TD_00060090-RA	TD_00014470-RA	Inter	60.068	46.3609	81.4261	71.1035	110.69	110.446	127.737	128.689	Sub	0.145629	0.62206	0.234107
TD_00060092-RA	TD_00014468-RA	Inter	23.0029	12.545	40.2848	14.3425	29.6324	11.5543	34.7405	13.9304	AED	0.0123356	0.562331	0.0219365
TD_00060095-RA	TD_00014467-RA	Inter	0.0388505	1.45414	5.55154	2.51826	4.81072	54.1308	0.6023	152.671	Sub	0.0710224	0.485524	0.14628
TD_00060098-RA	TD_00014466-RA	Inter	0.451384	6.11983	3.07422	17.8516	0.160952	9.07357	0.387848	7.9187	AED	0.136649	0.521214	0.262174
TD_00060102-RA	TD_00014455-RA	Inter	0	1.80107	6.7606	10.452	1.91483	93.4453	4.07235	113.525	AED	0.0860123	0.579387	0.148454
TD_00060108-RA	TD_00014453-RA	Inter	55.3026	37.8481	30.1074	55.5753	17.4562	12.7358	27.47	13.5776	Sub	0.234767	1.19169	0.197003
TD_00060109-RA	TD_00014452-RA	Inter	13.6037	7.54605	23.1313	10.8389	6.94512	7.979	8.37133	7.69575	Sub	0.090007	0.548016	0.164242
TD_00060111-RA	TD_00014451-RA	Inter	3.4962	17.5023	4.02702	26.843	5.98236	169.793	4.58479	101.169	AED	0.109201	0.38656	0.282494
TD_00060113-RA	TD_00014450-RA	Inter	2.89582	5.78402	18.8469	40.0541	2.31959	6.30166	1.21719	8.91961	AED	0.103154	0.584606	0.17645
TD_00060115-RA	TD_00014448-RA	Inter	330.454	34.5248	239.787	66.777	249.36	67.1899	444.68	74.8441	AED	0.0386424	0.579031	0.0667363
TD_00060116-RA	TD_00014446-RA	Inter	84.5214	72.6976	33.191	2.76729	83.6541	251.093	7.1121	58.0471	Sub	0.0127632	0.459493	0.0277768
TD_00060120-RA	TD_00014438-RA	Inter	0	0	0	0	0	0	0	0	NoDiff	0.0911887	0.412361	0.221138
TD_00060121-RA	TD_00014431-RA	Inter	0.108817	52.9805	1.80394	20.9156	0.020021	19.1324	0.0344959	2.32899	AED	0.362217	1.56468	0.231496
TD_00060122-RA	TD_00014429-RA	Inter	0.555624	0.0719676	0.525613	8.82881	0.328948	0.432636	0.187975	6.14175	Sub	0.118301	0.64217	0.184221
TD_00060123-RA	TD_00014428-RA	Inter	0.858517	4.3604	1.14853	2.98687	1.62736	3.14014	0.622745	26.5012	AED	0.079614	0.656819	0.121211
TD_00060125-RA	TD_00014427-RA	Inter	21.2582	9.64677	8.62586	7.59424	7.08301	3.59393	9.69627	5.33568	AED	0.120293	0.573219	0.209856
TD_00060127-RA	TD_00014426-RA	Inter	166.524	47.6493	486.844	137.205	193.253	72.2531	139.382	77.8089	AED	0.164761	0.568838	0.289644
TD_00060128-RA	TD_00014425-RA	Inter	0.433046	0.89928	0.574916	3.16893	0.0837752	2.9566	0.128509	0.318736	AED	0.0824338	0.527142	0.156379
TD_00060134-RA	TD_00014424-RA	Inter	13.4425	9.7906	12.6814	15.8257	13.6878	17.1174	33.678	28.5353	Sub	0.140728	0.634681	0.22173
TD_00060136-RA	TD_00014419-RA	Inter	25.3107	0.363188	40.3707	2.90754	57.2289	0.367257	134.78	0.565957	AED	0.111598	0.658085	0.16958
TD_00060137-RA	TD_00014417-RA	Inter	4.01767	44.2351	12.5999	42.2155	4.55467	62.1245	2.69022	36.2946	AED	0.0910436	0.52998	0.171787
TD_00060138-RA	TD_00014416-RA	Inter	0.0578641	0.0645732	2.87778	0.533595	0.164114	0.182608	0.311225	0.17907	Sub	0.121102	0.672385	0.180108
TD_00060139-RA	TD_00014412-RA	Inter	36.2501	374.621	63.4229	218.263	30.6811	204.828	126.624	361.438	AED	0.0728705	0.490059	0.148697
TD_00061242-RA	TD_00001622-RA	Inter	0	19.3473	0.321514	8.82907	0.713117	42.8597	0.0193794	13.0512	AED	0.120156	0.49596	0.242269
TD_00061243-RA	TD_00001624-RA	Inter	0.633919	4.97809	7.60663	0.424699	232.94	1.19634	24.1035	1.66482	Sub	0.596309	2.3832	0.250214
TD_00061264-RA	TD_00001637-RA	Inter	2.25568	3.25965	9.21075	2.21342	5.21385	7.46546	10.0962	0.299799	Sub	0.442202	1.34675	0.328348
TD_00061278-RA	TD_00001660-RA	Inter	23.2095	1.8985	22.0701	44.4385	45.0116	0.645307	23.6381	0.545909	Sub	0.246883	1.35155	0.182666
TD_00061286-RA	TD_00001676-RA	Inter	30.4115	45.1412	86.5056	30.7098	19.4457	18.9175	15.9678	30.8919	Sub	0.300953	NaN	NaN	High Sequence Divergence Value (pS>=0.75)
TD_00061293-RA	TD_00001691-RA	Inter	3.36296	49.627	9.41618	146.18	429.488	51.111	929.004	10.6946	Sub	0.254627	1.45667	0.174801
TD_00061294-RA	TD_00001693-RA	Inter	2.88888	24.4212	14.2754	19.1321	4.94686	7.40738	10.5054	2.97425	Sub	0.249009	1.54749	0.160911
TD_00061305-RA	TD_00001746-RA	Inter	5.43173	12.5539	2.42654	15.2068	5.37631	11.3628	3.59805	9.9815	AED	0.33156	2.99152	0.110833
TD_00061309-RA	TD_00001751-RA	Inter	1.83786	0.149197	3.08502	4.5141	5.73308	1.36513	7.45164	1.37198	Sub	0.425885	NaN	NaN	High Sequence Divergence Value (pS>=0.75)
TD_00061327-RA	TD_00001781-RA	Inter	12.1274	2.84217	4.29526	130.203	0.376559	0.724685	0.0901685	0	Sub	0.346174	1.34213	0.257929
TD_00059813-RA	TD_00005559-RA	Inter	0.31977	4.3285	16.0268	32.0707	0.477041	0.341265	0	0	Sub	0.288078	2.92823	0.0983796
TD_00059814-RA	TD_00005556-RA	Inter	0.184228	0.0592624	10.9826	7.03545	7.4852	1.34773	0.118155	0.0373769	AED	0.429697	2.13223	0.201525
TD_00059820-RA	TD_00005549-RA	Inter	37.587	5.03081	5.3781	3.85793	30.2664	4.34821	62.0036	5.6924	AED	0.439412	2.14118	0.205219
TD_00059823-RA	TD_00005529-RA	Inter	0.0441153	0.0982321	0.242091	1.706	0.0492673	0.241136	0	0	AED	0.41336	NaN	NaN	High Sequence Divergence Value (pS>=0.75)
TD_00059826-RA	TD_00005512-RA	Inter	1.04209	0.333626	11.6533	2.30064	0.399464	0.636245	0.0367871	0.0279244	Sub	0.310971	1.97017	0.15784
TD_00059830-RA	TD_00005489-RA	Inter	0.71626	4.65958	2.57539	0.26204	4.60535	0.0966731	2.86142	0.0697535	Sub	0.307104	2.78879	0.110121
TD_00059836-RA	TD_00005488-RA	Inter	3.61608	5.731	23.3222	7.23093	3.62934	3.37124	11.8795	1.54559	Sub	0.382068	2.46268	0.155143
TD_00059847-RA	TD_00005479-RA	Inter	3.18569	0.204735	2.79054	2.6027	17.5454	2.47742	5.00286	7.64888	Sub	0.341903	1.04622	0.326798
TD_00059849-RA	TD_00005471-RA	Inter	0.0381018	9.31737	1.08253	53.8077	0.168231	135.546	0.548138	73.184	AED	0.269577	1.72524	0.156255
TD_00059855-RA	TD_00005423-RA	Inter	13.4948	8.32975	16.9343	12.5203	15.5395	9.07071	12.8934	12.1368	AED	0.43174	1.38926	0.31077
TD_00059863-RA	TD_00005396-RA	Inter	1.07397	6.18182	0.189355	3.27519	9.125	7.83631	3.16564	12.733	Sub	0.221347	1.44443	0.153242
TD_00059872-RA	TD_00005376-RA	Inter	19.7315	20.5511	32.8553	127.167	50.1476	40.2568	64.6688	24.9505	Sub	0.142671	1.37134	0.104038
TD_00060864-RA	TD_00000755-RA	Inter	0.287789	77.7536	2.37233	6.84299	0.274471	27.0193	0.145108	59.4092	AED	0.0596245	0.938253	0.0635485
TD_00060867-RA	TD_00000752-RA	Inter	93.3435	1.8253	64.7599	1.03313	55.066	5.80484	90.3363	21.4505	AED	0.329121	3.43103	0.0959248
TD_00060871-RA	TD_00000732-RA	Inter	0.327921	0	17.7316	10.0256	0.83403	0.284163	1.42401	0.041717	AED	0.492585	1.96717	0.250403
TD_00060873-RA	TD_00000727-RA	Inter	13.9329	0.100545	6.18443	2.36368	10.7403	0.383591	9.8781	1.4892	AED	0.200162	1.60016	0.125089
TD_00060882-RA	TD_00000723-RA	Inter	47.3914	30.6472	48.8743	41.8469	33.5219	22.6647	31.636	28.7852	AED	0.299587	1.98137	0.151202
TD_00060885-RA	TD_00000720-RA	Inter	18.0455	2.59032	36.5883	2.85638	16.9282	5.65557	7.04099	6.96451	AED	0.0772588	1.24118	0.0622465
TD_00060890-RA	TD_00000705-RA	Inter	0.231305	14.224	2.03014	15.4991	0.187677	12.472	0.0731605	27.1707	AED	0.147334	NaN	NaN	High Sequence Divergence Value (pS>=0.75)
TD_00060891-RA	TD_00000702-RA	Inter	17.0929	1.05609	2.34368	0.352049	2.40486	0.0104986	5.92224	0	AED	0.467988	NaN	NaN	High Sequence Divergence Value (pS>=0.75)
TD_00059781-RA	TD_00005690-RA	Inter	35.7557	0	58.3314	0	10.7704	0	17.3799	0	AED	0.246456	2.04065	0.120773
TD_00059782-RA	TD_00005689-RA	Inter	4.8115	0	3.5267	0	5.53268	0	5.67199	0	AED	0.283591	3.17558	0.0893038
TD_00059783-RA	TD_00005679-RA	Inter	9.9256	4.0108	5.43411	11.4486	0.144107	4.22822	0.0505664	0.677324	Sub	0.187023	1.06761	0.17518
TD_00059784-RA	TD_00005670-RA	Inter	0.14298	44.3907	1.24253	17.2772	0	74.532	0	76.2983	AED	0.30655	2.39415	0.128042
TD_00059792-RA	TD_00005636-RA	Inter	65.1094	64.4222	31.0601	35.1245	5.82307	2.81585	0.0167123	1.59512	Sub	0.349802	1.59275	0.219622
TD_00059794-RA	TD_00005630-RA	Inter	9.28109	0.0300197	1.44158	0.351376	16.0435	0.265541	4.59297	0.774253	AED	0.401418	1.44119	0.278533
TD_00059800-RA	TD_00005608-RA	Inter	20.8326	40.1844	28.1125	18.7209	48.8146	47.707	39.1555	61.8715	Sub	0.376901	NaN	NaN	High Sequence Divergence Value (pS>=0.75)
TD_00057615-RA	TD_00023148-RA	Inter	4.08467	2.5052	1.64562	2.87374	4.51204	3.19798	24.0924	44.7413	Sub	0.333854	NaN	NaN	High Sequence Divergence Value (pS>=0.75)
TD_00057622-RA	TD_00023144-RA	Inter	0.685655	1.58176	5.49727	0.64316	2.4468	0.537898	4.17865	0.680574	Sub	0.387113	NaN	NaN	High Sequence Divergence Value (pS>=0.75)
TD_00057642-RA	TD_00023137-RA	Inter	0.422793	0.096458	2.67905	1.34183	0	0.160173	0.0155204	0.323709	Sub	0.587732	2.05604	0.285856
TD_00057645-RA	TD_00023134-RA	Inter	0.00976455	0.0466934	17.2585	3.83155	0.24185	1.85942	0.114488	0.332381	Sub	0.336227	1.80461	0.186315
TD_00057683-RA	TD_00023127-RA	Inter	1.41116	0.238367	6.48325	5.19595	3.25895	1.20269	1.22334	0.0705957	AED	0.403533	NaN	NaN	High Sequence Divergence Value (pS>=0.75)
TD_00057702-RA	TD_00023108-RA	Inter	0	39.1225	0	35.9949	0	13.7852	0	5.01696	AED	0.136298	1.54557	0.0881863
TD_00057709-RA	TD_00023104-RA	Inter	206.807	9.00052	61.2702	59.5919	170.75	9.33426	35.3227	0.5082	AED	0.177323	1.77387	0.0999641
TD_00057710-RA	TD_00023103-RA	Inter	10.4274	25.3406	39.4076	37.8477	18.4096	63.2019	12.6022	49.7247	Sub	0.155112	1.42701	0.108697
TD_00057713-RA	TD_00023100-RA	Inter	7.23376	5.18236	6.91373	2.44985	6.17947	0.63166	3.385	0.200636	AED	0.340106	1.64688	0.206515
TD_00057721-RA	TD_00023096-RA	Inter	0	0	0.0342821	1.42582	0.0270077	0	0.0350468	0.0149173	Sub	0.197583	1.24424	0.158799
TD_00057732-RA	TD_00023078-RA	Inter	2.25888	9.61807	0	0.963345	0	13.9863	0.0466292	0.918377	AED	0.616981	3.12841	0.197219
TD_00056438-RA	TD_00023672-RA	Inter	1.80003	0.0929932	42.4554	3.74779	0.108557	0.097484	1.30343	0.0806215	AED	0.549539	2.13674	0.257186
TD_00056458-RA	TD_00023665-RA	Inter	0.0344018	0.0665965	18.2938	1.29506	0	0	0	0.062174	Sub	0.323559	1.55079	0.208642
TD_00056494-RA	TD_00023663-RA	Inter	10.192	4.56469	14.0671	13.249	14.8575	9.03678	15.5053	7.01771	AED	0.610025	NaN	NaN	High Sequence Divergence Value (pS>=0.75)
TD_00056499-RA	TD_00023661-RA	Inter	4.62945	0.407349	7.01684	1.30815	4.85292	0.667139	6.69087	0.803183	AED	0.120288	1.41698	0.0848901
TD_00056518-RA	TD_00023653-RA	Inter	0.0204851	0	1.90918	5.03948	0	4.67841	0	0.258893	Sub	0.133711	1.2751	0.104863
TD_00056525-RA	TD_00023651-RA	Inter	6.17909	2.23692	7.91465	2.18369	8.79479	1.32279	7.49116	0.993575	AED	0.140622	NaN	NaN	High Sequence Divergence Value (pS>=0.75)
TD_00056543-RA	TD_00023635-RA	Inter	95.3668	31.6452	119.099	109.615	48.9582	87.1996	67.6115	91.8572	Sub	0.419808	2.13551	0.196584
TD_00056556-RA	TD_00023634-RA	Inter	18.7151	0.0219364	3.01434	0.239292	1.2808	0.6724	0.303134	0	AED	0.186398	1.42724	0.1306
TD_00057306-RA	TD_00023425-RA	Inter	1.59863	1.2347	0.6461	2.83465	0.093068	4.83866	0.0388855	3.52504	Sub	0.355282	1.65837	0.214235
TD_00057344-RA	TD_00023412-RA	Inter	5.05205	0.0296203	10.2372	0.848132	2.42584	1.3814	1.75467	1.49551	AED	0.375533	1.83092	0.205106
TD_00057371-RA	TD_00023405-RA	Inter	19.8182	0	19.3989	14.6269	14.7872	0	7.31111	0	AED	0.37066	1.44908	0.255789
TD_00057387-RA	TD_00023387-RA	Inter	0.45823	4.52761	1.24912	16.8007	1.49167	3.48779	7.44672	3.80777	Sub	0.225029	1.97332	0.114036
TD_00057422-RA	TD_00023374-RA	Inter	0.0386764	5.93778	1.10612	11.0501	2.65955	61.9573	12.8242	92.1818	AED	0.49786	2.48344	0.200472
TD_00057425-RA	TD_00023370-RA	Inter	16.9071	6.87007	64.8535	8.20627	12.765	19.3856	22.9318	28.2815	Sub	0.339814	1.80298	0.188474
TD_00057452-RA	TD_00023355-RA	Inter	1.36531	0.0569243	4.37949	0.268884	3.11813	0.228361	4.40674	0.058141	AED	0.292508	1.57248	0.186017
TD_00057486-RA	TD_00023340-RA	Inter	12.3301	57.3888	7.05436	162.144	18.562	8.79937	9.21945	6.2633	Sub	0.665541	2.67277	0.249008
TD_00058399-RA	TD_00050202-RA	Inter	5.42909	5.28386	7.9688	4.32766	15.9157	11.0355	23.1358	16.4323	AED	0.300684	1.94093	0.154918
TD_00058414-RA	TD_00050215-RA	Inter	21.0075	161.371	2.00314	28.4515	0.327969	7.89663	0.170742	18.3904	AED	0.347786	1.98868	0.174883
TD_00058418-RA	TD_00050216-RA	Inter	14.681	0.408656	49.7345	0	11.2843	0	0.423394	0.0426472	AED	0.29761	1.07954	0.275682
TD_00058421-RA	TD_00050217-RA	Inter	8.50968	0	18.7464	0.5915	11.4207	0	11.5871	0	AED	0.444763	2.08628	0.213185
TD_00058432-RA	TD_00050220-RA	Inter	0.38542	0	33.9931	3.61292	0.289869	0	0	0	AED	0.292871	1.51995	0.192685
TD_00058434-RA	TD_00050221-RA	Inter	13.936	16.1771	10.2289	7.25726	2.79772	3.83297	0.809794	4.63908	Sub	0.482675	NaN	NaN	High Sequence Divergence Value (pS>=0.75)
TD_00058436-RA	TD_00050223-RA	Inter	1.51751	157.48	42.9877	105.411	0.726496	87.9438	0	152.39	AED	0.505953	NaN	NaN	High Sequence Divergence Value (pS>=0.75)
TD_00058441-RA	TD_00050226-RA	Inter	0.0162634	0	0.883255	18.9111	0.0180032	0	0	0	Sub	0.421378	2.89937	0.145334
TD_00058466-RA	TD_00050235-RA	Inter	17.1887	34.1696	40.7047	43.8539	26.8664	24.888	48.2719	69.1707	Sub	0.264977	1.29548	0.204539
TD_00058479-RA	TD_00050247-RA	Inter	0.42344	2.45304	1.63339	60.7991	2.69283	1.69789	0	4.0679	Sub	0.0762723	NaN	NaN	High Sequence Divergence Value (pS>=0.75)
TD_00058485-RA	TD_00050255-RA	Inter	0.342649	2.84928	4.70689	1.50365	1.91542	0.476441	0.287157	1.5912	Sub	0.241413	NaN	NaN	High Sequence Divergence Value (pS>=0.75)
TD_00058487-RA	TD_00050257-RA	Inter	3.73213	0	1.80907	24.4978	1.86391	0	1.54012	0	Sub	0.825651	3.37106	0.244923
TD_00058489-RA	TD_00050258-RA	Inter	0.53925	2.53361	8.34563	0.0199255	0.256326	0.015961	0.740921	0.235626	Sub	0.429718	1.16273	0.369579
TD_00058493-RA	TD_00050261-RA	Inter	9.38207	1.42743	17.2658	12.0572	8.42827	0.192197	5.39677	0.299526	AED	0.328951	NaN	NaN	High Sequence Divergence Value (pS>=0.75)
TD_00057894-RA	TD_00050412-RA	Inter	0.0953952	0.420695	10.0031	1.7964	0.0891738	5.7052	0.628895	14.3305	Sub	0.238421	1.49336	0.159655
TD_00057897-RA	TD_00050405-RA	Inter	0.660103	4.74467	15.0136	49.4121	0.436679	0.300059	0.0325869	0.179104	Sub	0.459283	1.11747	0.411004
TD_00057901-RA	TD_00050403-RA	Inter	173.19	88.5713	221.482	108.659	294.795	65.4591	436.442	105.843	AED	0.34944	2.18471	0.159948
TD_00057908-RA	TD_00050385-RA	Inter	7.36954	16.6483	20.3663	17.9475	3.32774	14.3359	4.94705	21.446	Sub	0.0508697	1.53078	0.0332312
TD_00057910-RA	TD_00050381-RA	Inter	0.0905007	13.394	1.26821	29.7868	0.131786	9.33737	0.209054	0.726926	AED	0.0858025	2.11832	0.040505
TD_00057911-RA	TD_00050378-RA	Inter	6.24118	0.18325	8.62958	1.82177	7.20355	6.1942	3.11758	9.53833	Sub	0.150623	1.78195	0.0845274
TD_00057913-RA	TD_00050377-RA	Inter	22.3575	27.14	35.4679	54.3083	11.111	39.0586	16.6412	35.0288	AED	0.346405	1.99085	0.173998
TD_00057923-RA	TD_00050364-RA	Inter	1.88093	1.31157	3.64504	5.09165	3.7927	0.946078	2.20205	3.26797	Sub	0.200159	1.03218	0.193918
TD_00057938-RA	TD_00050345-RA	Inter	10.737	11.0088	18.1845	28.4108	35.1061	26.2509	42.3979	23.4093	Sub	0.407189	1.47252	0.276526
TD_00057942-RA	TD_00050343-RA	Inter	14.6547	28.2374	27.9709	27.6072	24.2547	37.0296	33.8555	27.3502	Sub	0.0629748	1.30744	0.0481663
TD_00057946-RA	TD_00050338-RA	Inter	1.15935	0.0418007	3.64762	0.0957545	1.41006	0.0201476	1.95658	0	AED	0.172143	1.49225	0.115358
TD_00057973-RA	TD_00050310-RA	Inter	21.3287	0.0131531	21.8701	11.1482	49.7655	1.19209	42.9446	3.47319	AED	0.31848	2.31059	0.137835
TD_00057975-RA	TD_00050306-RA	Inter	0.124855	1.58521	0.747919	41.9582	0	1.55268	0	12.4448	AED	0.208685	1.25516	0.166262
TD_00057768-RA	TD_00050496-RA	Inter	3.73173	6.11409	6.98264	8.4923	7.4702	8.97489	9.73793	10.0844	AED	0.260905	1.24479	0.209598
TD_00057769-RA	TD_00050490-RA	Inter	0	16.4158	0.440549	18.2057	0.157176	12.9953	3.33351	5.01434	AED	0.275044	1.39298	0.19745
TD_00057772-RA	TD_00050473-RA	Inter	0	0.0726235	0.32778	0.541732	0	0.82611	0	0.511511	AED	0.584789	2.12491	0.275207
TD_00057773-RA	TD_00050471-RA	Inter	5.00949	13.3052	12.1537	8.60848	15.6042	7.15248	10.781	10.3564	Sub	0.49848	NaN	NaN	High Sequence Divergence Value (pS>=0.75)
TD_00057814-RA	TD_00050448-RA	Inter	85.7462	32.3536	381.639	41.6249	105.158	88.5061	82.1299	100.556	Sub	0.266052	1.89133	0.140669
TD_00057815-RA	TD_00050447-RA	Inter	0.0355728	44.0498	3.32409	36.0378	1.89106	18.0169	9.21195	23.0539	AED	0.245882	2.11313	0.116359
TD_00057819-RA	TD_00050446-RA	Inter	14.0734	0.602557	4.47999	0.443794	3.07478	0.665045	0.723042	0.331722	AED	0.61002	2.699	0.226017
TD_00057840-RA	TD_00050428-RA	Inter	0.088876	0.326009	4.2137	6.08929	0	0.805785	0.410147	0.0263018	Sub	0.335018	3.24889	0.103118
TD_00057841-RA	TD_00050427-RA	Inter	0.576505	383.092	99.5327	33.4468	5.59682	76.2741	2.36298	0.385254	Sub	0.571063	1.81183	0.315185
TD_00057845-RA	TD_00050424-RA	Inter	0.026501	2.16504	18.4996	61.262	0.0300812	1.56334	0	0.225341	AED	0.467573	4.96405	0.0941917
TD_00057854-RA	TD_00050423-RA	Inter	0.105867	3.70071	0.855496	2.61592	0.587315	0.110948	1.41234	0	Sub	0.339616	1.93003	0.175965
TD_00058527-RA	TD_00043509-RA	Inter	6.80713	13.5888	13.3341	11.1648	20.3072	7.85442	28.1018	10.4519	Sub	0.303975	3.11067	0.0977203
TD_00058534-RA	TD_00043519-RA	Inter	4.18536	6.54014	4.45729	9.40908	10.6219	18.5074	9.00047	21.0263	AED	0.285968	0.790607	0.361707
TD_00058535-RA	TD_00043521-RA	Inter	93.1689	7.79734	208.367	5.83047	35.2499	16.6131	61.6474	12.064	AED	0.18407	0.420919	0.437304
TD_00058536-RA	TD_00043522-RA	Inter	1.11735	4.11286	0.212034	9.63469	4.08875	34.2942	6.36207	68.531	AED	0.0671777	0.631042	0.106455
TD_00058540-RA	TD_00043524-RA	Inter	6.53792	9.50146	7.99697	4.57715	7.33052	4.41592	7.5406	5.35166	Sub	0.255062	0.584817	0.43614
TD_00058543-RA	TD_00043530-RA	Inter	7.75318	5.19678	8.27861	3.39795	5.56495	4.37046	2.77755	4.16563	Sub	0.0887606	0.452148	0.196309
TD_00058544-RA	TD_00043531-RA	Inter	21.6093	1.70407	6.31201	6.61531	12.0813	3.3675	14.8348	4.57898	Sub	0.202978	0.672916	0.301639
TD_00058546-RA	TD_00043532-RA	Inter	18.6725	4.10714	39.3179	26.9628	2.12904	5.69082	5.45335	5.91232	Sub	0.0967987	0.485471	0.199391
TD_00058549-RA	TD_00043543-RA	Inter	0.167686	3.63157	0.802638	2.27427	0.705525	2.96093	0.142878	0.150174	AED	0.121409	0.41444	0.292946
TD_00058553-RA	TD_00043544-RA	Inter	4.3506	2.86547	5.59397	1.61928	3.24096	3.74944	0.552653	0.365735	Sub	0.258516	0.535098	0.483118
TD_00058554-RA	TD_00043545-RA	Inter	0.187275	3.1529	154.535	7.43731	0	0.413021	0	0.38003	Sub	0.313869	0.615715	0.509763
TD_00058556-RA	TD_00043547-RA	Inter	0.152	0.753558	0.313987	0.446395	5.13155	0.881056	8.4405	0.234652	Sub	0.0825658	0.574042	0.143832
TD_00058557-RA	TD_00043550-RA	Inter	9.9632	61.2558	15.1082	123.894	12.882	59.8121	12.41	91.5981	AED	0.133996	0.801379	0.167207
TD_00058558-RA	TD_00043554-RA	Inter	0.832735	0.700384	4.84015	8.90905	0.830639	0.361799	0.424558	0.127124	Sub	0.016488	0.387333	0.0425679
TD_00058559-RA	TD_00043555-RA	Inter	2.32418	1.82912	6.27194	6.69351	6.49212	2.6973	4.49995	1.05973	Sub	0.073146	0.440308	0.166125
TD_00058561-RA	TD_00043559-RA	Inter	42.3129	8.16329	11.3739	12.102	12.7073	13.1824	9.35591	8.92712	Sub	0.157033	0.536026	0.292957
TD_00058562-RA	TD_00043560-RA	Inter	2.2361	1.15255	3.49372	2.89175	4.77607	2.48023	3.15688	1.33747	AED	0.0966683	0.500772	0.193038
TD_00058565-RA	TD_00043564-RA	Inter	24.6316	176.893	10.207	89.3547	13.5794	18.3829	42.0322	10.2941	Sub	0.115208	0.476377	0.241841
TD_00058566-RA	TD_00043565-RA	Inter	0.751348	1.90234	3.39882	10.0412	2.22177	2.34709	0.371399	0.975522	AED	0.0778481	0.608423	0.127951
TD_00058567-RA	TD_00043572-RA	Inter	2.39053	0.611607	6.21479	7.64603	34.1171	74.9508	5.71972	6.72201	Sub	0.082907	0.524975	0.157926
TD_00058569-RA	TD_00043575-RA	Inter	0.701458	2.08781	4.35369	31.9837	0.420428	4.14046	1.46344	1.16825	Sub	0.113829	0.580345	0.19614
TD_00058574-RA	TD_00043577-RA	Inter	0	0.0816087	2.86208	2.7887	0.353102	0.247084	4.21894	4.55097	Sub	0.207742	0.642486	0.32334
TD_00058575-RA	TD_00043579-RA	Inter	1.67379	1322.37	1.41493	179.534	0	20.2582	0	0.107451	AED	0.0764518	0.514668	0.148546
TD_00058577-RA	TD_00043580-RA	Inter	6.401	8.21804	5.81996	11.1763	2.77254	0.74467	4.58458	0.218547	Sub	0.0813964	0.434923	0.187151
TD_00058578-RA	TD_00043585-RA	Inter	10.0246	0.461999	37.4184	10.4429	0.0155409	0.689157	0.0837395	6.18989	Sub	0.1336	0.579602	0.230503
TD_00058579-RA	TD_00043586-RA	Inter	1.1334	0.0976436	8.2557	9.22198	0.72086	2.23435	0	0.135384	Sub	0.298495	0.488709	0.610784
TD_00058580-RA	TD_00043591-RA	Inter	35.1073	51.7859	30.8126	32.9724	1.89668	9.68292	0.0462381	5.47638	AED	0.101539	0.539752	0.188121
TD_00058589-RA	TD_00043596-RA	Inter	2.71459	0	3.64282	0	4.26649	0	4.58259	0	AED	0.0300258	0.712139	0.0421628
TD_00058590-RA	TD_00043598-RA	Inter	6.66566	0.106344	2.40965	33.1382	7.09678	0	4.84828	0.055447	Sub	0.192805	0.591641	0.325883
TD_00058596-RA	TD_00043600-RA	Inter	0.192383	35.0166	3.38205	63.508	0.194478	68.2709	0.207386	111.87	AED	0.182626	0.962051	0.18983
TD_00058598-RA	TD_00043601-RA	Inter	0.294292	0	21.955	0.323641	3.0507	0	22.3165	0	AED	0.139436	0.570494	0.244413
TD_00058602-RA	TD_00043605-RA	Inter	17.5339	4.91575	36.6226	4.96493	30.8912	2.9516	26.8443	3.14392	AED	0.352762	1.912	0.184499
TD_00058603-RA	TD_00043606-RA	Inter	25.1303	8.20192	46.0981	9.28133	76.4394	12.6579	320.911	15.1834	AED	0.161781	0.517412	0.312673
TD_00058604-RA	TD_00043607-RA	Inter	6.60556	0.840019	29.031	1.44674	2.02936	0.0430997	5.57555	0.264865	AED	0.0882568	0.427803	0.206302
TD_00058605-RA	TD_00043608-RA	Inter	112.738	506.008	235.668	594.678	193.927	922.121	215.465	1491.76	AED	0.14988	0.643652	0.232859
TD_00058609-RA	TD_00043611-RA	Inter	3.80275	0.288274	5.4493	1.35481	8.463	1.06775	7.04818	4.93033	AED	0.0428285	0.599029	0.0714966
TD_00058613-RA	TD_00043616-RA	Inter	1.22894	0.357198	8.58015	1.75056	0.0855162	1.69793	0.0107691	2.87265	Sub	0.272187	1.05429	0.25817
TD_00058614-RA	TD_00043617-RA	Inter	1.2523	35.3897	1.31709	7.86257	1.54552	23.527	0.153858	25.5123	AED	0.144369	0.590624	0.244435
TD_00058616-RA	TD_00043618-RA	Inter	7.79918	5.32092	44.6784	55.9081	4.32764	4.93799	3.50544	9.18273	Sub	0.102395	0.458501	0.223326
TD_00058621-RA	TD_00043620-RA	Inter	2.28506	0.0235855	14.6929	20.1056	0.133868	0.16008	0.00990715	0.779897	Sub	0.22444	0.513259	0.437284
TD_00058622-RA	TD_00043622-RA	Inter	29.7982	92.0761	29.1853	53.0524	41.7355	114.927	42.5703	132.108	AED	0.179939	0.516081	0.348665
TD_00058623-RA	TD_00043624-RA	Inter	20.5255	0	0.0895362	0.0157006	0.141007	0.0228522	0.053812	0.057224	Sub	0.0154657	0.493899	0.0313135
TD_00058624-RA	TD_00043625-RA	Inter	4.40111	7.23154	5.33885	30.6963	15.388	52.2116	5.95493	14.4522	AED	0.149838	0.651943	0.229833
TD_00058625-RA	TD_00043626-RA	Inter	8.42873	0.697991	11.7495	1.79048	9.85662	0.636526	18.1179	0.972343	AED	0.0699279	0.425762	0.164242
TD_00058627-RA	TD_00043627-RA	Inter	0.796696	0.864154	0.280205	20.021	0.528275	0.164623	1.17594	0.363594	Sub	0.228502	0.608873	0.375287
TD_00058628-RA	TD_00043629-RA	Inter	0.907208	0.685044	2.69637	7.10867	0.23137	0.818819	0.385669	0.171748	Sub	0.463767	1.25051	0.370862
TD_00058630-RA	TD_00043634-RA	Inter	35.5378	34.3565	79.3188	35.4173	93.3501	42.0333	71.4451	23.2461	AED	0.147597	0.444642	0.331946
TD_00058632-RA	TD_00043635-RA	Inter	15.012	0.318693	52.8128	1.01384	4.94615	0.722727	1.64203	3.97967	Sub	0.108053	0.607228	0.177945
TD_00058636-RA	TD_00043636-RA	Inter	45.7277	0.104725	11.5375	1.44975	61.4966	0.0125507	46.6733	0.0157263	AED	0.181054	0.812824	0.222747
TD_00058645-RA	TD_00043637-RA	Inter	13.8585	1.48984	61.9447	10.398	12.7433	0.194876	10.0825	0.315437	AED	0.539564	2.96808	0.181789
TD_00058647-RA	TD_00043641-RA	Inter	2.68038	3.35675	2.60967	5.12289	5.27222	2.20131	7.9195	4.32559	Sub	0.0226922	0.391177	0.05801
TD_00058648-RA	TD_00043643-RA	Inter	7.32669	6.57474	60.7658	7.68163	25.7393	9.63308	25.2246	7.54957	AED	0.0716761	0.399564	0.179386
TD_00058654-RA	TD_00043647-RA	Inter	0.95321	18.6891	6.64494	251.983	0.52466	54.2621	0.28791	45.7923	AED	0.258468	0.62406	0.414172
TD_00058656-RA	TD_00043649-RA	Inter	0.0233888	0.0631821	0.00605945	0.568738	5.24145	0.0637671	9.45641	0.0283181	Sub	0.329865	0.607468	0.543016
TD_00058657-RA	TD_00043651-RA	Inter	3.04681	3.24749	3.91064	8.33859	6.39269	9.81718	9.38509	12.1013	AED	0.316403	2.39339	0.132199
TD_00058658-RA	TD_00043652-RA	Inter	6.40043	2.51733	10.6167	4.29087	23.2202	8.05237	41.8409	22.3812	AED	0.0931704	0.390966	0.238308
TD_00058664-RA	TD_00043653-RA	Inter	1.51723	8.07262	2.8249	28.5354	8.54731	10.7424	7.91795	6.04448	Sub	0.0911035	0.523536	0.174016
TD_00058665-RA	TD_00043654-RA	Inter	10.4738	0.856197	16.3412	16.5764	8.80252	0.0927102	38.2275	0	Sub	0.179008	0.49035	0.36506
TD_00058666-RA	TD_00043655-RA	Inter	3.07163	3.47347	18.7154	69.7118	4.76995	2.06215	4.91484	2.35674	Sub	0.176573	0.502062	0.351695
TD_00058669-RA	TD_00043657-RA	Inter	0.110261	0.205698	0.8216	1.25836	2.06585	0.185587	0.789816	0.0871129	Sub	0.173247	0.520867	0.332613
TD_00058671-RA	TD_00043662-RA	Inter	3.99064	0	6.3074	0	25.809	0	40.0048	0	AED	0.213414	0.681035	0.313368
TD_00058674-RA	TD_00043665-RA	Inter	500.555	41.9077	231.369	50.2543	161.891	27.7711	45.5366	19.668	AED	0.192081	0.567031	0.338749
TD_00058675-RA	TD_00043666-RA	Inter	6.10923	2.31106	3.27528	1.64885	1.82051	2.38852	1.83661	6.16751	Sub	0.132368	0.548166	0.241474
TD_00058676-RA	TD_00043668-RA	Inter	3.49181	2.68142	3.09566	10.5129	3.3002	2.47285	3.71462	2.48518	Sub	0.205231	0.592947	0.34612
TD_00058678-RA	TD_00043669-RA	Inter	0.907152	0.74301	20.8954	18.0235	0.472073	1.10752	0.410336	2.05886	Sub	0.209175	0.506607	0.412893
TD_00058679-RA	TD_00043670-RA	Inter	9.16953	9.64017	4.96577	5.14318	18.6468	14.5184	10.1023	9.58867	Sub	0.112176	0.57671	0.19451
TD_00058681-RA	TD_00043678-RA	Inter	2.64671	28.5269	10.86	73.4459	2.71778	1.7565	9.13962	0.677033	Sub	0.146912	0.519123	0.283
TD_00058683-RA	TD_00043680-RA	Inter	16.044	0.0164652	30.9341	0.0839565	12.3535	0	7.24407	0	AED	0.103025	0.487976	0.211127
TD_00058685-RA	TD_00043682-RA	Inter	0.266136	0	4.55593	22.5402	0.107522	0.819167	0.217757	0.279122	Sub	0.124668	0.336148	0.370871
TD_00058704-RA	TD_00043697-RA	Inter	5.96866	125.104	64.1158	246.955	6.59076	42.3391	2.12484	46.6112	AED	0.34828	0.878387	0.396499
TD_00058705-RA	TD_00043700-RA	Inter	34.991	2.77891	24.5552	9.08211	1.55416	0	1.56647	0	AED	0.166372	0.622373	0.267319
TD_00058706-RA	TD_00043701-RA	Inter	21.2559	0.234183	21.1871	47.616	27.8366	1.84337	66.0169	8.79481	Sub	0.153319	0.608593	0.251924
TD_00058707-RA	TD_00043702-RA	Inter	0.634252	140.471	2.23441	136.471	0.911345	48.1425	0.694245	118.674	AED	0.0405329	0.397567	0.101952
TD_00058709-RA	TD_00043703-RA	Inter	3.81204	8.73621	5.22513	36.9815	0.322545	10.1309	0.0353518	13.7043	AED	0.126072	0.512471	0.246009
TD_00058713-RA	TD_00043705-RA	Inter	0.901037	0.445375	6.52722	3.96458	4.7471	5.2578	3.85095	13.5643	Sub	0.0813816	0.602449	0.135085
TD_00058716-RA	TD_00043706-RA	Inter	29.7735	14.1233	32.9248	17.8711	19.8751	6.33071	54.6649	8.53308	AED	0.233	0.771151	0.302146
TD_00058718-RA	TD_00043707-RA	Inter	6.17047	5.15205	13.6721	17.1518	16.4466	7.40671	36.3819	4.12913	Sub	0.106808	0.395689	0.26993
TD_00058722-RA	TD_00043713-RA	Inter	0.00339816	0.762976	0.515885	3.46313	0.545159	2.39988	0.165242	2.1211	AED	0.0442117	0.37533	0.117794
TD_00058724-RA	TD_00043719-RA	Inter	0	0.0673132	0.066579	0.082113	0.080613	0.0270611	0	0.111319	Sub	0.125265	0.633511	0.197732
TD_00058726-RA	TD_00043720-RA	Inter	4.4968	44.8792	5.01805	8.90055	0.0925352	64.7487	0.0814147	10.4565	AED	0.117163	0.491401	0.238427
TD_00058730-RA	TD_00043727-RA	Inter	20.5059	0.0706825	2.50242	8.39135	13.5293	0.0463296	3.80847	0	Sub	0.173994	0.494527	0.351838
TD_00058731-RA	TD_00043728-RA	Inter	6.53201	22.1368	7.04676	74.8975	5.61869	19.5502	1.78809	9.70031	AED	0.390251	0.74054	0.526982
TD_00058735-RA	TD_00043730-RA	Inter	2.58535	76.5473	94.7017	14.4954	7.84355	0.674687	0.072547	0	Sub	0.0640945	0.459997	0.139337
TD_00058738-RA	TD_00043733-RA	Inter	5.36468	8.18356	11.5773	4.56432	7.22271	12.1581	5.82578	6.7221	Sub	0.136514	0.565836	0.241261
TD_00058740-RA	TD_00043734-RA	Inter	6.38124	4.49564	8.1344	18.7944	10.2088	4.00623	5.58385	1.95695	Sub	0.130551	0.548305	0.2381
TD_00058741-RA	TD_00043735-RA	Inter	4.26322	0.495127	4.68902	5.24234	0.424146	0.106537	0.665142	0.0127338	Sub	0.258658	0.678771	0.381068
TD_00058742-RA	TD_00043736-RA	Inter	11.5565	0.242433	16.7134	3.52638	10.8015	0.0529351	24.5333	0.0613023	AED	0.101759	0.853942	0.119163
TD_00058743-RA	TD_00043738-RA	Inter	0	0	41.8583	67.0442	0	0	0.0350666	0	Sub	0.133369	0.409396	0.325771
TD_00058746-RA	TD_00043740-RA	Inter	15.8871	28.7255	13.6189	0.654332	11.8893	0	3.02203	0.138219	Sub	0.224792	0.748708	0.30024
TD_00058750-RA	TD_00043744-RA	Inter	3.17103	8.01406	1.73772	19.6553	10.3492	1.21276	23.3082	0.402873	Sub	0.221677	0.655491	0.338185
TD_00058751-RA	TD_00043745-RA	Inter	1.55585	1.14017	0.749515	3.81621	17.0815	77.3014	12.08	38.7263	Sub	0.222243	0.964524	0.230417
TD_00058757-RA	TD_00043754-RA	Inter	3.03539	0.0314811	9.96182	0.429266	51.0023	1.23706	0.992241	0	AED	0.181157	0.594004	0.304976
TD_00058761-RA	TD_00043756-RA	Inter	9.16291	0.245254	18.5099	10.5495	9.7482	2.85066	1.57736	5.93055	Sub	0.150657	0.539665	0.279168
TD_00058764-RA	TD_00043761-RA	Inter	0.08088	0.111105	5.04045	19.7328	0.153986	0.125485	0.321822	0.099523	Sub	0.116226	0.667767	0.174051
TD_00058765-RA	TD_00043762-RA	Inter	7.04244	4.79378	5.03746	7.34544	13.523	4.83874	14.6492	0.201354	Sub	0.110671	0.571912	0.193511
TD_00058772-RA	TD_00043764-RA	Inter	4.77311	21.0308	17.9078	29.3821	3.23793	45.8772	0.458101	20.6094	AED	0.189719	0.562197	0.33746
TD_00058774-RA	TD_00043765-RA	Inter	20.1212	5.32567	16.3339	25.3427	17.9732	586.333	33.8363	1516.65	Sub	0.110063	0.549552	0.200277
TD_00058775-RA	TD_00043767-RA	Inter	0	0	0.0180642	3.34803	0	0	0.0217505	0	Sub	0.131193	0.349656	0.375205
TD_00058777-RA	TD_00043768-RA	Inter	8.80935	7.17324	9.03794	14.4801	4.56039	10.7868	5.01938	15.5212	Sub	0.183166	0.53173	0.344471
TD_00058782-RA	TD_00043769-RA	Inter	0.0600415	0.211844	1.61455	3.83302	0.139093	0.671384	0.146959	0.22613	AED	0.148991	0.449726	0.331293
TD_00058783-RA	TD_00043770-RA	Inter	5.96016	3.00319	3.18776	5.03097	7.67392	2.47037	3.80021	9.52157	Sub	0.0994335	0.508528	0.195532
TD_00058784-RA	TD_00043778-RA	Inter	17.8023	5.76792	13.0262	6.14762	15.1819	2.51577	6.58291	3.18998	AED	0.306991	0.573432	0.535358
TD_00058787-RA	TD_00043791-RA	Inter	0.0427165	0.0911449	3.79502	17.1836	0.0872424	0.0550555	0.627635	0.243321	Sub	0.165269	0.561522	0.294323
TD_00058789-RA	TD_00043794-RA	Inter	2.91663	1.47062	5.12319	11.3626	1.86455	5.50758	2.18857	3.9979	Sub	0.117908	0.511355	0.230579
TD_00058790-RA	TD_00043795-RA	Inter	0.360175	0	13.9574	1.02003	16.527	0	0.0685934	0	AED	0.423516	0.768584	0.551034
TD_00058792-RA	TD_00043799-RA	Inter	18.3763	9.59736	17.6926	23.0742	23.2671	8.36312	32.6557	9.91421	Sub	0.0943826	0.452639	0.208516
TD_00058797-RA	TD_00043801-RA	Inter	1.16747	0	1.60143	2.68333	2.06524	0.0175191	11.0251	0.23203	Sub	0.118499	0.515842	0.22972
TD_00058800-RA	TD_00043808-RA	Inter	0	0.0734033	0.415892	1.27535	0.151661	0.171166	0	0.215694	AED	0.119843	0.804169	0.149027
TD_00058801-RA	TD_00043809-RA	Inter	4.91873	8.59628	7.4128	2.91611	3.80003	5.43053	5.71791	3.18651	Sub	0.12954	0.518691	0.249743
TD_00058802-RA	TD_00043810-RA	Inter	1.22694	0.798953	24.3262	1.1972	17.4536	9.59527	8.34273	19.1721	Sub	0.0913443	0.62288	0.146648
TD_00058805-RA	TD_00043816-RA	Inter	11.5224	2.37608	15.8824	0.967908	105.485	1.29666	51.7	0.175324	AED	0.0431204	0.415632	0.103747
TD_00058807-RA	TD_00043817-RA	Inter	18.8562	0	185.82	5.0674	88.7751	0	399.625	0	AED	0.208119	0.691046	0.301165
TD_00058809-RA	TD_00043818-RA	Inter	0.401705	7.01561	12.2517	11.1898	1.48121	16.3781	5.69976	25.4538	Sub	0.17884	0.756841	0.236298
TD_00058810-RA	TD_00043819-RA	Inter	79.2856	0.116107	54.1866	1.66386	145.542	0.0171658	125.69	0.0493669	AED	0.132522	0.603356	0.219642
TD_00058819-RA	TD_00043821-RA	Inter	1.49704	4.11015	5.29549	9.66401	2.51091	4.64443	7.12683	7.78012	AED	0.243055	0.617903	0.393355
TD_00058822-RA	TD_00043822-RA	Inter	5.24375	1.53112	9.75768	0.337765	2.59796	0.256473	3.39744	0.219159	AED	0.160224	0.500463	0.320152
TD_00058823-RA	TD_00043825-RA	Inter	0.294618	15.7891	0.499502	10.9848	0.888316	9.03398	0.318769	4.40745	AED	0.242944	0.470508	0.516344
TD_00058824-RA	TD_00043829-RA	Inter	63.7636	24.3067	26.0195	26.2847	6.8205	27.8291	1.1081	0.445616	Sub	0.142621	0.474688	0.300453
TD_00058835-RA	TD_00043832-RA	Inter	0.752957	6.14747	2.92992	17.1435	3.4285	6.08624	4.27462	2.84312	Sub	0.0815436	0.719995	0.113256
TD_00058836-RA	TD_00043835-RA	Inter	34.7976	19.5528	59.4588	24.9647	40.0777	20.6836	35.9755	16.6062	AED	0.110518	0.552773	0.199934
TD_00058838-RA	TD_00043845-RA	Inter	6.1207	138.153	2.89376	5.4936	39.441	7.89079	55.8108	21.7109	Sub	0.0396829	0.41394	0.0958665
TD_00058840-RA	TD_00043849-RA	Inter	3.25547	3.67246	6.00005	10.0841	12.5968	7.87106	27.7217	5.92695	Sub	0.465053	2.89197	0.160808
TD_00058841-RA	TD_00043866-RA	Inter	60.3424	120.392	42.5457	28.5969	89.3016	80.6136	91.8075	114.393	Sub	0.173748	0.690165	0.251749
TD_00058842-RA	TD_00043868-RA	Inter	0.320862	0.051624	4.6857	0.970075	0.0206716	0.0199125	0.0971502	0.0074744	AED	0.12786	0.671871	0.190304
TD_00058844-RA	TD_00043876-RA	Inter	2.30696	2.56949	28.5246	13.5058	0.888723	0.544473	0.347394	0.498953	Sub	0.115948	0.652091	0.17781
TD_00058845-RA	TD_00043879-RA	Inter	2.14574	0.0137237	16.9292	3.02698	3.96655	3.82732	0.370551	0.243765	AED	0.0755549	0.563616	0.134054
TD_00058848-RA	TD_00043880-RA	Inter	415.44	44.7311	32.6607	4.18492	32.2798	2.31321	13.9841	2.30768	AED	0.0896275	0.584023	0.153466
TD_00058849-RA	TD_00043881-RA	Inter	0.073724	0.239402	267.128	32.6384	1.0494	0.235859	1.12585	0.0197133	Sub	0.123682	0.671521	0.184182
TD_00058858-RA	TD_00043885-RA	Inter	10.464	13.2079	11.7295	33.757	16.9334	127.896	21.9952	63.0236	AED	0.0549104	0.657053	0.0835707
TD_00058860-RA	TD_00043892-RA	Inter	5.52114	15.4919	16.678	30.1882	11.0847	25.5841	12.7645	37.196	AED	0.0702447	0.512367	0.137098
TD_00058861-RA	TD_00043902-RA	Inter	0.440397	11.7375	32.3706	22.9089	0.954455	4.16226	7.62202	0.431203	Sub	0.147849	0.391288	0.377851
TD_00058867-RA	TD_00043915-RA	Inter	9.15	33.8462	28.0805	45.5069	12.5284	43.6374	14.4159	47.2876	AED	0.152903	0.67212	0.227494
TD_00058869-RA	TD_00043920-RA	Inter	38.3657	11.0229	81.9343	5.45146	20.4018	3.11832	37.6091	1.69459	AED	0.043004	0.431124	0.0997487
TD_00058870-RA	TD_00043922-RA	Inter	0	273.022	0	537.24	0	463.098	0	360.08	AED	0.196057	0.597447	0.328157
TD_00058872-RA	TD_00043923-RA	Inter	8.51925	2.95611	14.0844	13.8779	8.74047	5.09642	9.93028	3.95784	AED	0.173299	0.788797	0.219701
TD_00058873-RA	TD_00043928-RA	Inter	0.224001	5.16855	0.241655	23.2596	214.681	4.74979	139.543	14.0515	Sub	0.185568	0.552551	0.335838
TD_00058874-RA	TD_00043931-RA	Inter	0	0.0305704	0.073751	0.146329	0.0675659	0.0173044	0.104087	0.118064	Sub	0.0720175	0.594777	0.121083
TD_00058877-RA	TD_00043941-RA	Inter	10.255	3.82105	26.4205	52.3679	20.0307	5.31298	32.5729	3.21623	Sub	0.440695	1.0753	0.409833
TD_00058878-RA	TD_00043942-RA	Inter	2.94535	59.444	42.4274	969.848	2.08984	62.176	1.27602	62.484	AED	0.0350626	0.433021	0.080972
TD_00058879-RA	TD_00043943-RA	Inter	0.848538	10.1419	3.32896	16.0727	1.31833	24.4715	0.524185	3.52594	AED	0.0664226	0.394403	0.168413
TD_00058881-RA	TD_00043944-RA	Inter	17.7568	0.174308	34.441	8.70425	16.8635	1.01423	0.15491	2.52935	Sub	0.150898	0.527124	0.286267
TD_00058887-RA	TD_00043945-RA	Inter	14.1249	88.0227	77.451	98.1639	14.0791	51.9419	21.0913	86.201	AED	0.101961	0.544912	0.187115
TD_00058888-RA	TD_00043946-RA	Inter	259.109	67.8818	20.7223	19.3646	16.3926	4.26385	3.79426	0	AED	0.109153	0.582534	0.187377
TD_00058894-RA	TD_00043948-RA	Inter	9.53363	1.58749	14.487	2.85385	10.0977	3.27726	22.4464	0.164194	AED	0.1547	0.603367	0.256394
TD_00058895-RA	TD_00043950-RA	Inter	4.70564	0.231655	6.67962	0.726845	9.15866	0	8.33023	0.6838	AED	0.412514	1.10361	0.373784
TD_00058896-RA	TD_00043953-RA	Inter	14.4297	12.9886	12.5748	16.8046	33.3771	22.5617	30.9294	17.0487	Sub	0.294243	0.775555	0.379397
TD_00058897-RA	TD_00043954-RA	Inter	3.48709	75.3808	4.44642	136.012	1.36982	117.231	0.278766	118.625	AED	0.0776594	0.418232	0.185685
TD_00058900-RA	TD_00043959-RA	Inter	3.55987	10.2926	7.37087	21.4673	5.43996	56.7253	18.9386	87.4895	AED	0.172872	0.618698	0.279413
TD_00058905-RA	TD_00043963-RA	Inter	4.04753	6.35541	4.3476	3.84002	9.04625	2.76351	8.01292	4.5286	Sub	0.0957194	0.532712	0.179683
TD_00058906-RA	TD_00043964-RA	Inter	0.144206	4.00344	1.03725	2.86252	0	1.92311	0.0181791	0.474405	AED	0.356297	0.843992	0.422157
TD_00058908-RA	TD_00043970-RA	Inter	0.12792	38.3678	51.1921	49.7984	0.98808	5.18926	0.714302	8.83686	Sub	0.164559	0.687688	0.239292
TD_00058909-RA	TD_00043972-RA	Inter	7.26774	6.73104	15.6641	9.62823	6.48555	6.55281	4.41824	5.59971	Sub	0.103378	0.614949	0.168109
TD_00058911-RA	TD_00043976-RA	Inter	1.49402	0.313332	0.751629	2.1508	9.8652	0.517753	14.8747	0.244405	Sub	0.154235	0.494717	0.311764
TD_00058912-RA	TD_00043977-RA	Inter	16.2158	61.5882	30.9178	54.4164	7.46632	13.6891	6.05086	22.8081	AED	0.0871614	0.509656	0.17102
TD_00058914-RA	TD_00043980-RA	Inter	5.3174	14.1161	6.1112	8.39278	5.51267	26.6085	12.1445	107.93	AED	0.112035	0.817567	0.137034
TD_00058915-RA	TD_00043981-RA	Inter	10.1531	0.251802	7.48234	31.488	0.760007	1.14657	0.23437	5.11274	Sub	0.153231	0.518449	0.295557
TD_00058916-RA	TD_00043982-RA	Inter	23.5358	0.466423	11.9658	6.20402	17.752	0.14841	1.99273	0.0201231	AED	0.0787082	0.678962	0.115924
TD_00058917-RA	TD_00043984-RA	Inter	4.97117	19.0348	3.56071	52.9659	11.6688	28.2267	7.70168	20.3944	AED	0.0885682	0.414956	0.21344
TD_00058919-RA	TD_00043985-RA	Inter	0.591577	2.41114	31.5514	45.6587	0.241394	1.00485	0.267778	0.579241	AED	0.0916192	0.607009	0.150936
[truncated: 4,311 more rows]

## Sheet: Supplementary Table 3
Metabolite list of flower buds
SpectrumID	Compound_Name	Ion_Source	Instrument	Compound_Source	PI	Data_Collector	Adduct	Precursor_MZ	ExactMass	Charge	CAS_Number	Pubmed_ID	Smiles	INCHI	INCHI_AUX	Library_Class	IonMode	UpdateWorkflowName	LibraryQualityString	#Scan#	SpectrumFile	LibraryName	MQScore	Organism	TIC_Query	RT_Query	MZErrorPPM	SharedPeaks	MassDiff	LibMZ	SpecMZ	SpecCharge	FileScanUniqueID	NumberHits	tags	MoleculeExplorerDatasets	MoleculeExplorerFiles	molecular_formula	InChIKey	InChIKey-Planar	superclass	class	subclass	npclassifier_superclass	npclassifier_class	npclassifier_pathway	internalFilename
CCMSLIB00005458056	L-Iditol	EI	GC-EI-TOF	Isolated	Ara T, Morishita Y, Shibata D, Kazusa DNA Research Institute	Ara T, Morishita Y, Shibata D, Kazusa DNA Research Institute	[M]+*	182.079	182.079	1	488-45-9		[H]OC([H])([H])C([H])(O[H])C([H])(O[H])C([H])(O[H])C([H])(O[H])C([H])([H])O[H]	InChI=1S/C6H14O6/c7-1-3(9)5(11)6(12)4(10)2-8/h3-12H,1-2H2/t3-,4-,5+,6+/m0/s1		1	Postive	UPDATE-SINGLE-ANNOTATED-GOLD	Gold	167	flower_review_edited.mgf	lib-00001.mgf	0.923873	GC-MONA	4486900	799.419	598528	20	108.979	182.079	73.0996	1	spectra_reformatted/spec-00000.mgf167	1		0	0	C6H14O6	FBPFZTCFMRRESA-UHFFFAOYSA-N	FBPFZTCFMRRESA				Saccharides	Monosaccharides	Carbohydrates	spec-00000.mgf
CCMSLIB00005446707	14-METHYLHEXADECANOIC ACID TRIMETHYLSILYLESTER	EI	EI-B	Isolated	KOGA M, UNIV. OF OCCUPATIONAL AND ENVIRONMENTAL HEALTH	KOGA M, UNIV. OF OCCUPATIONAL AND ENVIRONMENTAL HEALTH	[M]+*	342.295	342.295	1			[H]C([H])([H])C([H])([H])C([H])(C([H])([H])[H])C([H])([H])C([H])([H])C([H])([H])C([H])([H])C([H])([H])C([H])([H])C([H])([H])C([H])([H])C([H])([H])C([H])([H])C([H])([H])C([H])([H])C(=O)O[Si](C([H])([H])[H])(C([H])([H])[H])C([H])([H])[H]	InChI=1S/C20H42O2Si/c1-6-19(2)17-15-13-11-9-7-8-10-12-14-16-18-20(21)22-23(3,4)5/h19H,6-18H2,1-5H3		1	Postive	UPDATE-SINGLE-ANNOTATED-GOLD	Gold	240	flower_review_edited.mgf	lib-00001.mgf	0.905818	GC-MONA	92684	987.415	84726.3	11	29.0014	342.295	313.294	1	spectra_reformatted/spec-00000.mgf240	1		0	0	C20H42O2Si	GBSVQRPDHICZLY-UHFFFAOYSA-N	GBSVQRPDHICZLY						Fatty acids	spec-00000.mgf
CCMSLIB00005458939	Adonitol	EI	GC-EI-TOF	Isolated	Kusano M, Fukushima A, Plant Science Center, RIKEN.	Kusano M, Fukushima A, Plant Science Center, RIKEN.	[M]+*	152.068	152.068	1	488-81-3		[H]OC([H])([H])C([H])(O[H])C([H])(O[H])C([H])(O[H])C([H])([H])O[H]	InChI=1S/C5H12O5/c6-1-3(8)5(10)4(9)2-7/h3-10H,1-2H2/t3-,4+,5-		1	Postive	UPDATE-SINGLE-ANNOTATED-GOLD	Gold	96	flower_review_edited.mgf	lib-00001.mgf	0.875437	GC-MONA	145690	643.01	32667.6	15	4.9677	152.068	147.1	1	spectra_reformatted/spec-00000.mgf96	1		0	0	C5H12O5	HEBKCHPVOIAQTA-UHFFFAOYSA-N	HEBKCHPVOIAQTA				Saccharides	Monosaccharides	Carbohydrates	spec-00000.mgf
CCMSLIB00005458849	D-(+)-Galactose	EI	GC-EI-TOF	Isolated	Kusano M, Fukushima A, Plant Science Center, RIKEN.	Kusano M, Fukushima A, Plant Science Center, RIKEN.	[M]+*	180.063	180.063	1	59-23-4		[H]OC([H])([H])C1([H])OC([H])(O[H])C([H])(O[H])C([H])(O[H])C1([H])O[H]	InChI=1S/C6H12O6/c7-1-2-3(8)4(9)5(10)6(11)12-2/h2-11H,1H2/t2-,3+,4+,5-,6?/m1/s1		1	Postive	UPDATE-SINGLE-ANNOTATED-GOLD	Gold	221	flower_review_edited.mgf	lib-00001.mgf	0.854555	GC-MONA	7345500	920.424	772716	14	139.138	180.063	319.201	1	spectra_reformatted/spec-00000.mgf221	1		3	31	C6H12O6	WQZGKKKJIJFFOK-UHFFFAOYSA-N	WQZGKKKJIJFFOK				Saccharides|Flavonoids	Disaccharides|Flavones|Monosaccharides|Polysaccharides	Carbohydrates|Shikimates and Phenylpropanoids	spec-00000.mgf
CCMSLIB00005458860	L-(-)-Malic acid	EI	GC-EI-TOF	Isolated	Kusano M, Fukushima A, Plant Science Center, RIKEN.	Kusano M, Fukushima A, Plant Science Center, RIKEN.	[M]+*	134.022	134.022	1	97-67-6		[H]OC(=O)C([H])([H])C([H])(O[H])C(=O)O[H]	InChI=1S/C4H6O5/c5-2(4(8)9)1-3(6)7/h2,5H,1H2,(H,6,7)(H,8,9)/t2-/m0/s1		1	Postive	UPDATE-SINGLE-ANNOTATED-GOLD	Gold	95	flower_review_edited.mgf	lib-00001.mgf	0.852929	GC-MONA	55350	641.101	97583.2	19	13.0783	134.022	147.1	1	spectra_reformatted/spec-00000.mgf95	1		0	0	C4H6O5	BJEPYKJPYRNKOW-UHFFFAOYSA-N	BJEPYKJPYRNKOW				Fatty Acids and Conjugates	Dicarboxylic acids|Hydroxy fatty acids	Fatty acids	spec-00000.mgf
CCMSLIB00005458844	Sucrose	EI	GC-EI-TOF	Isolated	Kusano M, Fukushima A, Plant Science Center, RIKEN.	Kusano M, Fukushima A, Plant Science Center, RIKEN.	[M]+*	342.116	342.116	1	57-50-1		[H]OC([H])([H])C1([H])OC([H])(OC2(OC([H])(C([H])([H])O[H])C([H])(O[H])C2([H])O[H])C([H])([H])O[H])C([H])(O[H])C([H])(O[H])C1([H])O[H]	InChI=1S/C12H22O11/c13-1-4-6(16)8(18)9(19)11(21-4)23-12(3-15)10(20)7(17)5(2-14)22-12/h4-11,13-20H,1-3H2/t4-,5-,6-,7-,8+,9-,10+,11-,12+/m1/s1		1	Postive	UPDATE-SINGLE-ANNOTATED-GOLD	Gold	393	flower_review_edited.mgf	lib-00001.mgf	0.840809	GC-MONA	20268300	1309.78	55788.4	21	19.0861	342.116	361.202	1	spectra_reformatted/spec-00000.mgf393	1		50	3337	C12H22O11	CZMRCDWAGMRECN-UHFFFAOYSA-N	CZMRCDWAGMRECN				Saccharides	Disaccharides	Carbohydrates	spec-00000.mgf
CCMSLIB00005458846	D-(-)-Fructose	EI	GC-EI-TOF	Isolated	Kusano M, Fukushima A, Plant Science Center, RIKEN.	Kusano M, Fukushima A, Plant Science Center, RIKEN.	[M]+*	180.063	180.063	1	57-48-7		[H]OC([H])([H])C1([H])OC(O[H])(C([H])([H])O[H])C([H])(O[H])C1([H])O[H]	InChI=1S/C6H12O6/c7-1-3-4(9)5(10)6(11,2-8)12-3/h3-5,7-11H,1-2H2/t3-,4-,5+,6?/m1/s1		1	Postive	UPDATE-SINGLE-ANNOTATED-GOLD	Gold	213	flower_review_edited.mgf	lib-00001.mgf	0.838944	GC-MONA	14849100	900.956	706073	16	127.138	180.063	307.201	1	spectra_reformatted/spec-00000.mgf213	1		0	0	C6H12O6	RFSUNEUAIZKAJO-UHFFFAOYSA-N	RFSUNEUAIZKAJO				Saccharides	Monosaccharides	Carbohydrates	spec-00000.mgf
CCMSLIB00005458565	Gluconic acid	EI	GC-EI-TOF	Isolated	Tsujimoto Y, Tsugawa H, Bamba T, Fukusaki E, engineering department, Osaka Univ.	Tsujimoto Y, Tsugawa H, Bamba T, Fukusaki E, engineering department, Osaka Univ.	[M]+*	196.058	196.058	1	526-95-4		[H]OC(=O)C([H])(O[H])C([H])(O[H])C([H])(O[H])C([H])(O[H])C([H])([H])O[H]	InChI=1S/C6H12O7/c7-1-2(8)3(9)4(10)5(11)6(12)13/h2-5,7-11H,1H2,(H,12,13)/t2-,3-,4+,5-/m1/s1		1	Postive	UPDATE-SINGLE-ANNOTATED-GOLD	Gold	238	flower_review_edited.mgf	lib-00001.mgf	0.830214	GC-MONA	5232500	975.487	627153	22	122.958	196.058	73.0996	1	spectra_reformatted/spec-00000.mgf238	1		0	0	C6H12O7	RGHNJXZEOKUKBD-UHFFFAOYSA-N	RGHNJXZEOKUKBD				Saccharides	Monosaccharides	Carbohydrates	spec-00000.mgf
CCMSLIB00005458908	3-(2-Aminoethyl)indole [Tryptamine]	EI	GC-EI-TOF	Isolated	Kusano M, Fukushima A, Plant Science Center, RIKEN.	Kusano M, Fukushima A, Plant Science Center, RIKEN.	[M]+*	160.1	160.1	1	61-54-1		[H]N([H])C([H])([H])C([H])([H])C1=C([H])N([H])C=2C([H])=C([H])C([H])=C([H])C21	InChI=1S/C10H12N2/c11-6-5-8-7-12-10-4-2-1-3-9(8)10/h1-4,7,12H,5-6,11H2		1	Postive	UPDATE-SINGLE-ANNOTATED-GOLD	Gold	281	flower_review_edited.mgf	lib-00001.mgf	0.8293	GC-MONA	401780	1082.37	87550.9	17	14.0169	160.1	174.117	1	spectra_reformatted/spec-00000.mgf281	1		0	0	C10H12N2	APJYDQYYACXCRM-UHFFFAOYSA-N	APJYDQYYACXCRM				Tryptophan alkaloids	Simple indole alkaloids	Alkaloids	spec-00000.mgf
CCMSLIB00005450391	1,2,3,4,5,6-HEXA-O-TRIMETHELSILYL-MYO-INOSITOL	EI	EI-B	Isolated	SEYAMA Y, DEPT. OF PHYSIOL. CHEMISTRY AND NUTRITION, FAC. OF MEDICINE, UNIV. OF TOKYO	SEYAMA Y, DEPT. OF PHYSIOL. CHEMISTRY AND NUTRITION, FAC. OF MEDICINE, UNIV. OF TOKYO	[M]+*	612.301	612.301	1			[H]C([H])([H])[Si](OC1([H])C([H])(O[Si](C([H])([H])[H])(C([H])([H])[H])C([H])([H])[H])C([H])(O[Si](C([H])([H])[H])(C([H])([H])[H])C([H])([H])[H])C([H])(O[Si](C([H])([H])[H])(C([H])([H])[H])C([H])([H])[H])C([H])(O[Si](C([H])([H])[H])(C([H])([H])[H])C([H])([H])[H])C1([H])O[Si](C([H])([H])[H])(C([H])([H])[H])C([H])([H])[H])(C([H])([H])[H])C([H])([H])[H]	InChI=1S/C24H60O6Si6/c1-31(2,3)25-19-20(26-32(4,5)6)22(28-34(10,11)12)24(30-36(16,17)18)23(29-35(13,14)15)21(19)27-33(7,8)9/h19-24H,1-18H3/t19-,20-,21-,22+,23-,24-		1	Postive	UPDATE-SINGLE-ANNOTATED-GOLD	Gold	196	flower_review_edited.mgf	lib-00001.mgf	0.809667	GC-MONA	13939400	865.456	575004	21	352.076	612.301	260.225	1	spectra_reformatted/spec-00000.mgf196	1		0	0	C24H60O6Si6	FRTKXRNTVMCAKI-UHFFFAOYSA-N	FRTKXRNTVMCAKI						Alkaloids	spec-00000.mgf
CCMSLIB00005458880	trans-4-Hydroxy-L-proline	EI	GC-EI-TOF	Isolated	Kusano M, Fukushima A, Plant Science Center, RIKEN.	Kusano M, Fukushima A, Plant Science Center, RIKEN.	[M]+*	131.058	131.058	1	51-35-4		[H]OC(=O)C1([H])N([H])C([H])([H])C([H])(O[H])C1([H])[H]	InChI=1S/C5H9NO3/c7-3-1-4(5(8)9)6-2-3/h3-4,6-7H,1-2H2,(H,8,9)/t3-,4+/m1/s1		1	Postive	UPDATE-SINGLE-ANNOTATED-GOLD	Gold	69	flower_review_edited.mgf	lib-00001.mgf	0.805178	GC-MONA	700500	540.328	191231	6	25.0624	131.058	156.12	1	spectra_reformatted/spec-00000.mgf69	2		0	0	C5H9NO3	PMMYEEVYMWASQN-UHFFFAOYSA-N	PMMYEEVYMWASQN				Small peptides	Aminoacids	Amino acids and Peptides	spec-00000.mgf
CCMSLIB00005457843	L-(+)-Tartrate	EI	EI-B	Isolated	Miyagawa H, Akimoto S, Yamasaki K, GL Sciences Inc.	Miyagawa H, Akimoto S, Yamasaki K, GL Sciences Inc.	[M]+*	150.016	150.016	1	87-69-4		[H]OC(=O)C([H])(O[H])C([H])(O[H])C(=O)O[H]	InChI=1S/C4H6O6/c5-1(3(7)8)2(6)4(9)10/h1-2,5-6H,(H,7,8)(H,9,10)/t1-,2-/m1/s1		1	Postive	UPDATE-SINGLE-ANNOTATED-GOLD	Gold	143	flower_review_edited.mgf	lib-00001.mgf	0.797531	GC-MONA	3127600	739.107	19436.6	17	2.9158	150.016	147.1	1	spectra_reformatted/spec-00000.mgf143	1		0	0	C4H6O6	FEWJPZIEWOKRBE-UHFFFAOYSA-N	FEWJPZIEWOKRBE				Fatty Acids and Conjugates	Hydroxy fatty acids	Fatty acids	spec-00000.mgf
CCMSLIB00005447129	2,3-BIS(TRIMETHYLSILYL)OXY-BUTANEDIOIC ACID BIS(TRIMETHYLSILYL) ESTER	EI	EI-B	Isolated	KOGA M, UNIV. OF OCCUPATIONAL AND ENVIRONMENTAL HEALTH	KOGA M, UNIV. OF OCCUPATIONAL AND ENVIRONMENTAL HEALTH	[M]+*	438.175	438.175	1			[H]C([H])([H])[Si](OC(=O)C([H])(O[Si](C([H])([H])[H])(C([H])([H])[H])C([H])([H])[H])C([H])(O[Si](C([H])([H])[H])(C([H])([H])[H])C([H])([H])[H])C(=O)O[Si](C([H])([H])[H])(C([H])([H])[H])C([H])([H])[H])(C([H])([H])[H])C([H])([H])[H]	InChI=1S/C16H38O6Si4/c1-23(2,3)19-13(15(17)21-25(7,8)9)14(20-24(4,5)6)16(18)22-26(10,11)12/h13-14H,1-12H3		1	Postive	UPDATE-SINGLE-ANNOTATED-GOLD	Gold	153	flower_review_edited.mgf	lib-00001.mgf	0.790186	GC-MONA	8550000	750.177	664518	14	291.175	438.175	147	1	spectra_reformatted/spec-00000.mgf153	1		0	0	C16H38O6Si4	LPQBQHQEJJCWBZ-UHFFFAOYSA-N	LPQBQHQEJJCWBZ						Alkaloids	spec-00000.mgf
CCMSLIB00005458821	Myo-Inositol	EI	GC-EI-TOF	Isolated	Kusano M, Fukushima A, Plant Science Center, RIKEN.	Kusano M, Fukushima A, Plant Science Center, RIKEN.	[M]+*	180.063	180.063	1	87-89-8		[H]OC1([H])C([H])(O[H])C([H])(O[H])C([H])(O[H])C([H])(O[H])C1([H])O[H]	InChI=1S/C6H12O6/c7-1-2(8)4(10)6(12)5(11)3(1)9/h1-12H/t1-,2-,3-,4+,5-,6-		1	Postive	UPDATE-SINGLE-ANNOTATED-GOLD	Gold	252	flower_review_edited.mgf	lib-00001.mgf	0.787581	GC-MONA	12544000	1016.04	694966	25	125.138	180.063	305.201	1	spectra_reformatted/spec-00000.mgf252	1		0	0	C6H12O6	CDAISMWEOUEBRE-UHFFFAOYSA-N	CDAISMWEOUEBRE				Polyols	Cyclitols	Carbohydrates	spec-00000.mgf
CCMSLIB00005447093	2-METHYLPENTADECANOIC ACID TRIMETHYLSILYLESTER	EI	EI-B	Isolated	KOGA M, UNIV. OF OCCUPATIONAL AND ENVIRONMENTAL HEALTH	KOGA M, UNIV. OF OCCUPATIONAL AND ENVIRONMENTAL HEALTH	[M]+*	328.28	328.28	1			[H]C([H])([H])C([H])([H])C([H])([H])C([H])([H])C([H])([H])C([H])([H])C([H])([H])C([H])([H])C([H])([H])C([H])([H])C([H])([H])C([H])([H])C([H])([H])C([H])(C(=O)O[Si](C([H])([H])[H])(C([H])([H])[H])C([H])([H])[H])C([H])([H])[H]	InChI=1S/C19H40O2Si/c1-6-7-8-9-10-11-12-13-14-15-16-17-18(2)19(20)21-22(3,4)5/h18H,6-17H2,1-5H3		1	Postive	UPDATE-SINGLE-ANNOTATED-GOLD	Gold	283	flower_review_edited.mgf	lib-00001.mgf	0.78687	GC-MONA	79654	1092.67	39523	11	12.9746	328.28	341.255	1	spectra_reformatted/spec-00000.mgf283	1		0	0	C19H40O2Si	VTUHRCMSKKPSFY-UHFFFAOYSA-N	VTUHRCMSKKPSFY							spec-00000.mgf
CCMSLIB00005458810	(-)-Shikimic acid	EI	GC-EI-TOF	Isolated	Kusano M, Fukushima A, Plant Science Center, RIKEN.	Kusano M, Fukushima A, Plant Science Center, RIKEN.	[M]+*	174.053	174.053	1	138-59-0		[H]OC(=O)C1=C([H])C([H])(O[H])C([H])(O[H])C([H])(O[H])C1([H])[H]	InChI=1S/C7H10O5/c8-4-1-3(7(11)12)2-5(9)6(4)10/h1,4-6,8-10H,2H2,(H,11,12)/t4-,5-,6-/m1/s1		1	Postive	UPDATE-SINGLE-ANNOTATED-GOLD	Gold	158	flower_review_edited.mgf	lib-00001.mgf	0.78608	GC-MONA	197030	767.355	327800	8	57.0545	174.053	231.107	1	spectra_reformatted/spec-00000.mgf158	1		0	0	C7H10O5	JXOHGGNKMLTUBP-UHFFFAOYSA-N	JXOHGGNKMLTUBP				Phenolic acids (C6-C1)	Shikimic acids and derivatives	Shikimates and Phenylpropanoids	spec-00000.mgf
CCMSLIB00005458808	Citric acid	EI	GC-EI-TOF	Isolated	Kusano M, Fukushima A, Plant Science Center, RIKEN.	Kusano M, Fukushima A, Plant Science Center, RIKEN.	[M]+*	192.027	192.027	1	77-92-9		[H]OC(=O)C([H])([H])C(O[H])(C(=O)O[H])C([H])([H])C(=O)O[H]	InChI=1S/C6H8O7/c7-3(8)1-6(13,5(11)12)2-4(9)10/h13H,1-2H2,(H,7,8)(H,9,10)(H,11,12)		1	Postive	UPDATE-SINGLE-ANNOTATED-GOLD	Gold	194	flower_review_edited.mgf	lib-00001.mgf	0.786061	GC-MONA	547120	860.113	422196	23	81.073	192.027	273.1	1	spectra_reformatted/spec-00000.mgf194	1		21	717	C6H8O7	KRKNYBCHXYNGOX-UHFFFAOYSA-N	KRKNYBCHXYNGOX				Fatty Acids and Conjugates	Hydroxy fatty acids	Fatty acids	spec-00000.mgf
CCMSLIB00005451776	HEXAMETHYLDISILANE	EI	EI-B	Isolated	YAMAMOTO M, DEP. CHEMISTRY, FAC. SCIENCE, NARA WOMEN'S UNIV.	YAMAMOTO M, DEP. CHEMISTRY, FAC. SCIENCE, NARA WOMEN'S UNIV.	[M]+*	146.095	146.095	1	1450-14-2		[H]C([H])([H])[Si](C([H])([H])[H])(C([H])([H])[H])[Si](C([H])([H])[H])(C([H])([H])[H])C([H])([H])[H]	InChI=1S/C6H18Si2/c1-7(2,3)8(4,5)6/h1-6H3		1	Postive	UPDATE-SINGLE-ANNOTATED-GOLD	Gold	68	flower_review_edited.mgf	lib-00001.mgf	0.78398	GC-MONA	101500	540.137	68709.4	6	10.0381	146.095	156.133	1	spectra_reformatted/spec-00000.mgf68	2		0	0	C6H18Si2	NEXSMEBSBIABKL-UHFFFAOYSA-N	NEXSMEBSBIABKL							spec-00000.mgf
	Sucrose	EI	GC-EI-TOF	Isolated	Kusano M, Fukushima A, Plant Science Center, RIKEN.	Kusano M, Fukushima A, Plant Science Center, RIKEN.	[M]+*	342.116	342.116	1	57-50-1		[H]OC([H])([H])C1([H])OC([H])(OC2(OC([H])(C([H])([H])O[H])C([H])(O[H])C2([H])O[H])C([H])([H])O[H])C([H])(O[H])C([H])(O[H])C1([H])O[H]	InChI=1S/C12H22O11/c13-1-4-6(16)8(18)9(19)11(21-4)23-12(3-15)10(20)7(17)5(2-14)22-12/h4-11,13-20H,1-3H2/t4-,5-,6-,7-,8+,9-,10+,11-,12+/m1/s1		1	Postive	UPDATE-SINGLE-ANNOTATED-GOLD	Gold	336	flower_review_edited.mgf	lib-00001.mgf	0.769667	GC-MONA	3935000	1180.37	55849.5	19	19.107	342.116	361.223	1	spectra_reformatted/spec-00000.mgf336	1		50	3337	C12H22O11	CZMRCDWAGMRECN-UHFFFAOYSA-N	CZMRCDWAGMRECN				Saccharides	Disaccharides	Carbohydrates	spec-00000.mgf
CCMSLIB00005459771	L-Quebrachitol	EI	GC-MS	Isolated	Hiroyuki Morii, Department of Environmental Management, and Chemistry, University of Occupational and Environmental Health	Hiroyuki Morii, Department of Environmental Management, and Chemistry, University of Occupational and Environmental Health	[M]+*	194.079	194.079	1	3564-07-06		[H]OC1([H])C([H])(O[H])C([H])(O[H])C([H])(OC([H])([H])[H])C([H])(O[H])C1([H])O[H]	InChI=1S/C7H14O6/c1-13-7-5(11)3(9)2(8)4(10)6(7)12/h2-12H,1H3/t2-,3-,4-,5+,6+,7-/m0/s1		1	Postive	UPDATE-SINGLE-ANNOTATED-GOLD	Gold	197	flower_review_edited.mgf	lib-00001.mgf	0.76935	GC-MONA	17110100	874.331	623350	22	120.979	194.079	73.0999	1	spectra_reformatted/spec-00000.mgf197	1		0	0	C7H14O6	DSCFFEYYQKSRSV-UHFFFAOYSA-N	DSCFFEYYQKSRSV				Polyols	Cyclitols	Carbohydrates	spec-00000.mgf
CCMSLIB00005458876	Maltotriose	EI	GC-EI-TOF	Isolated	Kusano M, Fukushima A, Plant Science Center, RIKEN.	Kusano M, Fukushima A, Plant Science Center, RIKEN.	[M]+*	504.169	504.169	1	1109-28-0		[H]OC([H])([H])C1([H])OC([H])(OC2([H])C([H])(O[H])C([H])(O[H])C([H])(OC2([H])C([H])([H])O[H])OC3([H])C([H])(O[H])C([H])(O[H])C([H])(O[H])OC3([H])C([H])([H])O[H])C([H])(O[H])C([H])(O[H])C1([H])O[H]	InChI=1S/C18H32O16/c19-1-4-7(22)8(23)12(27)17(31-4)34-15-6(3-21)32-18(13(28)10(15)25)33-14-5(2-20)30-16(29)11(26)9(14)24/h4-29H,1-3H2/t4-,5+,6+,7-,8+,9+,10+,11+,12-,13+,14+,15+,16?,17-,18+/m1/s1		1	Postive	UPDATE-SINGLE-ANNOTATED-GOLD	Gold	409	flower_review_edited.mgf	lib-00001.mgf	0.764353	GC-MONA	26226	1391.56	283559	16	142.962	504.169	361.207	1	spectra_reformatted/spec-00000.mgf409	1		51	1423	C18H32O16	FYGDTMLNYKFZSV-UHFFFAOYSA-N	FYGDTMLNYKFZSV				Saccharides	Disaccharides|Polysaccharides	Carbohydrates	spec-00000.mgf
CCMSLIB00005459024	3,4-Dihydroxyphenylacetic acid	EI	GC-EI-TOF	Isolated	Kusano M, Fukushima A, Plant Science Center, RIKEN.	Kusano M, Fukushima A, Plant Science Center, RIKEN.	[M]+*	168.042	168.042	1	102-32-9		[H]OC(=O)C([H])([H])C1=C([H])C([H])=C(O[H])C(O[H])=C1[H]	InChI=1S/C8H8O4/c9-6-2-1-5(3-7(6)10)4-8(11)12/h1-3,9-10H,4H2,(H,11,12)		1	Postive	UPDATE-SINGLE-ANNOTATED-GOLD	Gold	421	flower_review_edited.mgf	lib-00001.mgf	0.763585	GC-MONA	143090	1446.72	1191150	10	200.164	168.042	368.206	1	spectra_reformatted/spec-00000.mgf421	1		0	0	C8H8O4	CFFZDZCDUFSOFZ-UHFFFAOYSA-N	CFFZDZCDUFSOFZ				Phenolic acids (C6-C1)	Simple phenolic acids	Shikimates and Phenylpropanoids	spec-00000.mgf
CCMSLIB00005450391	1,2,3,4,5,6-HEXA-O-TRIMETHELSILYL-MYO-INOSITOL	EI	EI-B	Isolated	SEYAMA Y, DEPT. OF PHYSIOL. CHEMISTRY AND NUTRITION, FAC. OF MEDICINE, UNIV. OF TOKYO	SEYAMA Y, DEPT. OF PHYSIOL. CHEMISTRY AND NUTRITION, FAC. OF MEDICINE, UNIV. OF TOKYO	[M]+*	612.301	612.301	1			[H]C([H])([H])[Si](OC1([H])C([H])(O[Si](C([H])([H])[H])(C([H])([H])[H])C([H])([H])[H])C([H])(O[Si](C([H])([H])[H])(C([H])([H])[H])C([H])([H])[H])C([H])(O[Si](C([H])([H])[H])(C([H])([H])[H])C([H])([H])[H])C([H])(O[Si](C([H])([H])[H])(C([H])([H])[H])C([H])([H])[H])C1([H])O[Si](C([H])([H])[H])(C([H])([H])[H])C([H])([H])[H])(C([H])([H])[H])C([H])([H])[H]	InChI=1S/C24H60O6Si6/c1-31(2,3)25-19-20(26-32(4,5)6)22(28-34(10,11)12)24(30-36(16,17)18)23(29-35(13,14)15)21(19)27-33(7,8)9/h19-24H,1-18H3/t19-,20-,21-,22+,23-,24-		1	Postive	UPDATE-SINGLE-ANNOTATED-GOLD	Gold	125	flower_review_edited.mgf	lib-00001.mgf	0.761751	GC-MONA	55770	702.463	645422	17	395.192	612.301	217.109	1	spectra_reformatted/spec-00000.mgf125	1		0	0	C24H60O6Si6	FRTKXRNTVMCAKI-UHFFFAOYSA-N	FRTKXRNTVMCAKI						Alkaloids	spec-00000.mgf
CCMSLIB00005458559	Galactitol	EI	GC-EI-TOF	Isolated	Tsujimoto Y, Tsugawa H, Bamba T, Fukusaki E, engineering department, Osaka Univ.	Tsujimoto Y, Tsugawa H, Bamba T, Fukusaki E, engineering department, Osaka Univ.	[M]+*	182.079	182.079	1	608-66-2		[H]OC([H])([H])C([H])(O[H])C([H])(O[H])C([H])(O[H])C([H])(O[H])C([H])([H])O[H]	InChI=1S/C6H14O6/c7-1-3(9)5(11)6(12)4(10)2-8/h3-12H,1-2H2/t3-,4+,5+,6-		1	Postive	UPDATE-SINGLE-ANNOTATED-GOLD	Gold	163	flower_review_edited.mgf	lib-00001.mgf	0.759645	GC-MONA	124050	779.093	598528	14	108.979	182.079	73.0996	1	spectra_reformatted/spec-00000.mgf163	1		0	0	C6H14O6	FBPFZTCFMRRESA-UHFFFAOYSA-N	FBPFZTCFMRRESA				Saccharides	Monosaccharides	Carbohydrates	spec-00000.mgf
CCMSLIB00005460401	gluconic acid lactone	EI	GC-EI-TOF	Isolated	Shimadzu Corporation., Kyoto, Japan	Shimadzu Corporation., Kyoto, Japan	[M]+*	178.048	178.048	1	7506-65-2		[H]OC([H])([H])C1([H])OC(=O)C([H])(O[H])C([H])(O[H])C1([H])O[H]	InChI=1S/C6H10O6/c7-1-2-3(8)4(9)5(10)6(11)12-2/h2-5,7-10H,1H2		1	Postive	UPDATE-SINGLE-ANNOTATED-GOLD	Gold	322	flower_review_edited.mgf	lib-00001.mgf	0.755326	GC-MONA	139532	1160.91	589423	13	104.946	178.048	73.1024	1	spectra_reformatted/spec-00000.mgf322	1		0	0	C6H10O6	PHOQVHQSTUBQQK-UHFFFAOYSA-N	PHOQVHQSTUBQQK				Saccharides	Monosaccharides	Carbohydrates	spec-00000.mgf
CCMSLIB00005458876	Maltotriose	EI	GC-EI-TOF	Isolated	Kusano M, Fukushima A, Plant Science Center, RIKEN.	Kusano M, Fukushima A, Plant Science Center, RIKEN.	[M]+*	504.169	504.169	1	1109-28-0		[H]OC([H])([H])C1([H])OC([H])(OC2([H])C([H])(O[H])C([H])(O[H])C([H])(OC2([H])C([H])([H])O[H])OC3([H])C([H])(O[H])C([H])(O[H])C([H])(O[H])OC3([H])C([H])([H])O[H])C([H])(O[H])C([H])(O[H])C1([H])O[H]	InChI=1S/C18H32O16/c19-1-4-7(22)8(23)12(27)17(31-4)34-15-6(3-21)32-18(13(28)10(15)25)33-14-5(2-20)30-16(29)11(26)9(14)24/h4-29H,1-3H2/t4-,5+,6+,7-,8+,9+,10+,11+,12-,13+,14+,15+,16?,17-,18+/m1/s1		1	Postive	UPDATE-SINGLE-ANNOTATED-GOLD	Gold	401	flower_review_edited.mgf	lib-00001.mgf	0.755187	GC-MONA	57759	1347.76	283569	16	142.967	504.169	361.202	1	spectra_reformatted/spec-00000.mgf401	1		51	1423	C18H32O16	FYGDTMLNYKFZSV-UHFFFAOYSA-N	FYGDTMLNYKFZSV				Saccharides	Disaccharides|Polysaccharides	Carbohydrates	spec-00000.mgf
CCMSLIB00005458433	5-Keto-D-Gluconate	EI	GC-EI-TOF	Isolated	Tsujimoto Y, Tsugawa H, Bamba T, Fukusaki E, engineering department, Osaka Univ.	Tsujimoto Y, Tsugawa H, Bamba T, Fukusaki E, engineering department, Osaka Univ.	[M]+*	194.043	194.043	1	21675-47-8		[H]OC(=O)C(=O)C([H])(O[H])C([H])(O[H])C([H])(O[H])C([H])([H])O[H]	InChI=1S/C6H10O7/c7-1-2(8)3(9)4(10)5(11)6(12)13/h2-4,7-10H,1H2,(H,12,13)/t2-,3+,4-/m1/s1		1	Postive	UPDATE-SINGLE-ANNOTATED-GOLD	Gold	225	flower_review_edited.mgf	lib-00001.mgf	0.750611	GC-MONA	513600	933.306	623281	20	120.943	194.043	73.0996	1	spectra_reformatted/spec-00000.mgf225	1		0	0	C6H10O7	VBUYCZFBVCCYFD-UHFFFAOYSA-N	VBUYCZFBVCCYFD				Saccharides	Monosaccharides	Carbohydrates	spec-00000.mgf

## Sheet: Supplementary Table 4
Metabolite list of fruit pulp
SpectrumID	Compound_Name	Ion_Source	Instrument	Compound_Source	PI	Data_Collector	Adduct	Precursor_MZ	ExactMass	Charge	CAS_Number	Pubmed_ID	Smiles	INCHI	INCHI_AUX	Library_Class	IonMode	UpdateWorkflowName	LibraryQualityString	#Scan#	SpectrumFile	LibraryName	MQScore	Organism	TIC_Query	RT_Query	MZErrorPPM	SharedPeaks	MassDiff	LibMZ	SpecMZ	SpecCharge	FileScanUniqueID	NumberHits	tags	MoleculeExplorerDatasets	MoleculeExplorerFiles	molecular_formula	InChIKey	InChIKey-Planar	superclass	class	subclass	npclassifier_superclass	npclassifier_class	npclassifier_pathway	internalFilename
CCMSLIB00005458860	L-(-)-Malic acid	EI	GC-EI-TOF	Isolated	Kusano M, Fukushima A, Plant Science Center, RIKEN.	Kusano M, Fukushima A, Plant Science Center, RIKEN.	[M]+*	134.022	134.022	1	97-67-6		[H]OC(=O)C([H])([H])C([H])(O[H])C(=O)O[H]	InChI=1S/C4H6O5/c5-2(4(8)9)1-3(6)7/h2,5H,1H2,(H,6,7)(H,8,9)/t2-/m0/s1		1	Postive	UPDATE-SINGLE-ANNOTATED-GOLD	Gold	79	pulp_review_edited.mgf	lib-00001.mgf	0.910104	GC-MONA	13580000	633.94	97583.2	20	13.0783	134.022	147.1	1	spectra_reformatted/spec-00000.mgf79	1		0	0	C4H6O5	BJEPYKJPYRNKOW-UHFFFAOYSA-N	BJEPYKJPYRNKOW				Fatty Acids and Conjugates	Dicarboxylic acids|Hydroxy fatty acids	Fatty acids	spec-00000.mgf
CCMSLIB00005447156	PROPANEDIOIC ACID BIS(TRIMETHYLSILYL) ESTER	EI	EI-B	Isolated	KOGA M, UNIV. OF OCCUPATIONAL AND ENVIRONMENTAL HEALTH	KOGA M, UNIV. OF OCCUPATIONAL AND ENVIRONMENTAL HEALTH	[M]+*	248.09	248.09	1	18457-04-0		[H]C([H])([H])[Si](OC(=O)C([H])([H])C(=O)O[Si](C([H])([H])[H])(C([H])([H])[H])C([H])([H])[H])(C([H])([H])[H])C([H])([H])[H]	InChI=1S/C9H20O4Si2/c1-14(2,3)12-8(10)7-9(11)13-15(4,5)6/h7H2,1-6H3		1	Postive	UPDATE-SINGLE-ANNOTATED-GOLD	Gold	4	pulp_review_edited.mgf	lib-00001.mgf	0.904122	GC-MONA	39674	380.383	229689	10	56.9836	248.09	191.106	1	spectra_reformatted/spec-00000.mgf4	2		0	0	C9H20O4Si2	ATCKJLDGNXGLAO-UHFFFAOYSA-N	ATCKJLDGNXGLAO						Alkaloids	spec-00000.mgf
CCMSLIB00005460205	talose	EI	GC-EI-TOF	Isolated	Shimadzu Corporation., Kyoto, Japan	Shimadzu Corporation., Kyoto, Japan	[M]+*	180.063	180.063	1			[H]OC([H])([H])C([H])(O[H])C([H])(O[H])C([H])(O[H])C([H])(O[H])C([H])=O	InChI=1S/C6H12O6/c7-1-3(9)5(11)6(12)4(10)2-8/h1,3-6,8-12H,2H2/t3-,4-,5-,6+/m1/s1		1	Postive	UPDATE-SINGLE-ANNOTATED-GOLD	Gold	248	pulp_review_edited.mgf	lib-00001.mgf	0.897287	GC-MONA	31366100	935.593	594027	20	106.962	180.063	73.1007	1	spectra_reformatted/spec-00000.mgf248	1		0	0	C6H12O6	GZCGUPFRVQAUEE-UHFFFAOYSA-N	GZCGUPFRVQAUEE				Saccharides	Monosaccharides	Carbohydrates	spec-00000.mgf
CCMSLIB00005458876	Maltotriose	EI	GC-EI-TOF	Isolated	Kusano M, Fukushima A, Plant Science Center, RIKEN.	Kusano M, Fukushima A, Plant Science Center, RIKEN.	[M]+*	504.169	504.169	1	1109-28-0		[H]OC([H])([H])C1([H])OC([H])(OC2([H])C([H])(O[H])C([H])(O[H])C([H])(OC2([H])C([H])([H])O[H])OC3([H])C([H])(O[H])C([H])(O[H])C([H])(O[H])OC3([H])C([H])([H])O[H])C([H])(O[H])C([H])(O[H])C1([H])O[H]	InChI=1S/C18H32O16/c19-1-4-7(22)8(23)12(27)17(31-4)34-15-6(3-21)32-18(13(28)10(15)25)33-14-5(2-20)30-16(29)11(26)9(14)24/h4-29H,1-3H2/t4-,5+,6+,7-,8+,9+,10+,11+,12-,13+,14+,15+,16?,17-,18+/m1/s1		1	Postive	UPDATE-SINGLE-ANNOTATED-GOLD	Gold	255	pulp_review_edited.mgf	lib-00001.mgf	0.887827	GC-MONA	7552800	950.861	283514	21	142.939	504.169	361.23	1	spectra_reformatted/spec-00000.mgf255	1		51	1423	C18H32O16	FYGDTMLNYKFZSV-UHFFFAOYSA-N	FYGDTMLNYKFZSV				Saccharides	Disaccharides|Polysaccharides	Carbohydrates	spec-00000.mgf
CCMSLIB00005460394	galactinol	EI	GC-EI-TOF	Isolated	Shimadzu Corporation., Kyoto, Japan	Shimadzu Corporation., Kyoto, Japan	[M]+*	342.116	342.116	1			[H]OC([H])([H])C1([H])OC([H])(OC2([H])C([H])(O[H])C([H])(O[H])C([H])(O[H])C([H])(O[H])C2([H])O[H])C([H])(O[H])C([H])(O[H])C1([H])O[H]	InChI=1S/C12H22O11/c13-1-2-3(14)4(15)10(21)12(22-2)23-11-8(19)6(17)5(16)7(18)9(11)20/h2-21H,1H2/t2-,3+,4+,5?,6-,7+,8-,9-,10-,11?,12-/m1/s1		1	Postive	UPDATE-SINGLE-ANNOTATED-GOLD	Gold	266	pulp_review_edited.mgf	lib-00001.mgf	0.86382	GC-MONA	32785000	965.175	786328	16	269.015	342.116	73.1007	1	spectra_reformatted/spec-00000.mgf266	1		0	0	C12H22O11	VCWMRQDBPZKXKG-UHFFFAOYSA-N	VCWMRQDBPZKXKG				Polyols	Cyclitols	Carbohydrates	spec-00000.mgf
CCMSLIB00005458844	Sucrose	EI	GC-EI-TOF	Isolated	Kusano M, Fukushima A, Plant Science Center, RIKEN.	Kusano M, Fukushima A, Plant Science Center, RIKEN.	[M]+*	342.116	342.116	1	57-50-1		[H]OC([H])([H])C1([H])OC([H])(OC2(OC([H])(C([H])([H])O[H])C([H])(O[H])C2([H])O[H])C([H])([H])O[H])C([H])(O[H])C([H])(O[H])C1([H])O[H]	InChI=1S/C12H22O11/c13-1-4-6(16)8(18)9(19)11(21-4)23-12(3-15)10(20)7(17)5(2-14)22-12/h4-11,13-20H,1-3H2/t4-,5-,6-,7-,8+,9-,10+,11-,12+/m1/s1		1	Postive	UPDATE-SINGLE-ANNOTATED-GOLD	Gold	435	pulp_review_edited.mgf	lib-00001.mgf	0.844095	GC-MONA	21211400	1311.3	55852.4	21	19.108	342.116	361.224	1	spectra_reformatted/spec-00000.mgf435	1		50	3337	C12H22O11	CZMRCDWAGMRECN-UHFFFAOYSA-N	CZMRCDWAGMRECN				Saccharides	Disaccharides	Carbohydrates	spec-00000.mgf
CCMSLIB00005450391	1,2,3,4,5,6-HEXA-O-TRIMETHELSILYL-MYO-INOSITOL	EI	EI-B	Isolated	SEYAMA Y, DEPT. OF PHYSIOL. CHEMISTRY AND NUTRITION, FAC. OF MEDICINE, UNIV. OF TOKYO	SEYAMA Y, DEPT. OF PHYSIOL. CHEMISTRY AND NUTRITION, FAC. OF MEDICINE, UNIV. OF TOKYO	[M]+*	612.301	612.301	1			[H]C([H])([H])[Si](OC1([H])C([H])(O[Si](C([H])([H])[H])(C([H])([H])[H])C([H])([H])[H])C([H])(O[Si](C([H])([H])[H])(C([H])([H])[H])C([H])([H])[H])C([H])(O[Si](C([H])([H])[H])(C([H])([H])[H])C([H])([H])[H])C([H])(O[Si](C([H])([H])[H])(C([H])([H])[H])C([H])([H])[H])C1([H])O[Si](C([H])([H])[H])(C([H])([H])[H])C([H])([H])[H])(C([H])([H])[H])C([H])([H])[H]	InChI=1S/C24H60O6Si6/c1-31(2,3)25-19-20(26-32(4,5)6)22(28-34(10,11)12)24(30-36(16,17)18)23(29-35(13,14)15)21(19)27-33(7,8)9/h19-24H,1-18H3/t19-,20-,21-,22+,23-,24-		1	Postive	UPDATE-SINGLE-ANNOTATED-GOLD	Gold	285	pulp_review_edited.mgf	lib-00001.mgf	0.84147	GC-MONA	2016400	1018.62	759758	23	465.201	612.301	147.1	1	spectra_reformatted/spec-00000.mgf285	1		0	0	C24H60O6Si6	FRTKXRNTVMCAKI-UHFFFAOYSA-N	FRTKXRNTVMCAKI						Alkaloids	spec-00000.mgf
CCMSLIB00005459099	Cellobiose	EI	GC-MS	Isolated	Hiroyuki Morii, Department of Environmental Management, and Chemistry, University of Occupational and Environmental Health	Hiroyuki Morii, Department of Environmental Management, and Chemistry, University of Occupational and Environmental Health	[M]+*	342.116	342.116	1	23315-16-4		[H]OC([H])([H])C1([H])OC([H])(OC2([H])C([H])(O[H])C([H])(O[H])C([H])(O[H])OC2([H])C([H])([H])O[H])C([H])(O[H])C([H])(O[H])C1([H])O[H]	InChI=1S/C12H22O11/c13-1-3-5(15)6(16)9(19)12(22-3)23-10-4(2-14)21-11(20)8(18)7(10)17/h3-20H,1-2H2/t3-,4+,5-,6+,7+,8+,9-,10+,11+,12+/m1/s1		1	Postive	UPDATE-SINGLE-ANNOTATED-GOLD	Gold	265	pulp_review_edited.mgf	lib-00001.mgf	0.839999	GC-MONA	24304000	963.458	786328	16	269.015	342.116	73.1006	1	spectra_reformatted/spec-00000.mgf265	1		0	0	C12H22O11	GUBGYTABKSRVRQ-UHFFFAOYSA-N	GUBGYTABKSRVRQ				Saccharides	Disaccharides|Polysaccharides	Carbohydrates	spec-00000.mgf
CCMSLIB00005458949	D-(+)-Malic acid	EI	GC-EI-TOF	Isolated	Kusano M, Fukushima A, Plant Science Center, RIKEN.	Kusano M, Fukushima A, Plant Science Center, RIKEN.	[M]+*	134.022	134.022	1	636-61-3		[H]OC(=O)C([H])([H])C([H])(O[H])C(=O)O[H]	InChI=1S/C4H6O5/c5-2(4(8)9)1-3(6)7/h2,5H,1H2,(H,6,7)(H,8,9)/t2-/m1/s1		1	Postive	UPDATE-SINGLE-ANNOTATED-GOLD	Gold	77	pulp_review_edited.mgf	lib-00001.mgf	0.838385	GC-MONA	74100	624.206	97582.5	17	13.0782	134.022	147.1	1	spectra_reformatted/spec-00000.mgf77	1		0	0	C4H6O5	BJEPYKJPYRNKOW-UHFFFAOYSA-N	BJEPYKJPYRNKOW				Fatty Acids and Conjugates	Dicarboxylic acids|Hydroxy fatty acids	Fatty acids	spec-00000.mgf
CCMSLIB00005460220	tagatose	EI	GC-EI-TOF	Isolated	Shimadzu Corporation., Kyoto, Japan	Shimadzu Corporation., Kyoto, Japan	[M]+*	180.063	180.063	1	17598-81-1		[H]OC([H])([H])C(=O)C([H])(O[H])C([H])(O[H])C([H])(O[H])C([H])([H])O[H]	InChI=1S/C6H12O6/c7-1-3(9)5(11)6(12)4(10)2-8/h3,5-9,11-12H,1-2H2/t3-,5+,6-/m1/s1		1	Postive	UPDATE-SINGLE-ANNOTATED-GOLD	Gold	231	pulp_review_edited.mgf	lib-00001.mgf	0.837986	GC-MONA	21393700	912.498	594031	16	106.963	180.063	73.1	1	spectra_reformatted/spec-00000.mgf231	1		0	0	C6H12O6	BJHIKXHVCXFQLS-UHFFFAOYSA-N	BJHIKXHVCXFQLS				Saccharides	Monosaccharides	Carbohydrates	spec-00000.mgf
CCMSLIB00005458001	meso-Erythritol	EI	EI-B	Isolated	Miyagawa H, Akimoto S, Yamasaki K, GL Sciences Inc.	Miyagawa H, Akimoto S, Yamasaki K, GL Sciences Inc.	[M]+*	122.058	122.058	1	149-32-6		[H]OC([H])([H])C([H])(O[H])C([H])(O[H])C([H])([H])O[H]	InChI=1S/C4H10O4/c5-1-3(7)4(8)2-6/h3-8H,1-2H2/t3-,4+		1	Postive	UPDATE-SINGLE-ANNOTATED-GOLD	Gold	222	pulp_review_edited.mgf	lib-00001.mgf	0.83593	GC-MONA	8388800	910.971	1516840	10	185.143	122.058	307.201	1	spectra_reformatted/spec-00000.mgf222	1		0	0	C4H10O4	UNXHWFMMPAWVPI-UHFFFAOYSA-N	UNXHWFMMPAWVPI							spec-00000.mgf
CCMSLIB00005446707	14-METHYLHEXADECANOIC ACID TRIMETHYLSILYLESTER	EI	EI-B	Isolated	KOGA M, UNIV. OF OCCUPATIONAL AND ENVIRONMENTAL HEALTH	KOGA M, UNIV. OF OCCUPATIONAL AND ENVIRONMENTAL HEALTH	[M]+*	342.295	342.295	1			[H]C([H])([H])C([H])([H])C([H])(C([H])([H])[H])C([H])([H])C([H])([H])C([H])([H])C([H])([H])C([H])([H])C([H])([H])C([H])([H])C([H])([H])C([H])([H])C([H])([H])C([H])([H])C([H])([H])C(=O)O[Si](C([H])([H])[H])(C([H])([H])[H])C([H])([H])[H]	InChI=1S/C20H42O2Si/c1-6-19(2)17-15-13-11-9-7-8-10-12-14-16-18-20(21)22-23(3,4)5/h19H,6-18H2,1-5H3		1	Postive	UPDATE-SINGLE-ANNOTATED-GOLD	Gold	276	pulp_review_edited.mgf	lib-00001.mgf	0.832957	GC-MONA	148637	988.556	84415.5	10	28.895	342.295	313.4	1	spectra_reformatted/spec-00000.mgf276	1		0	0	C20H42O2Si	GBSVQRPDHICZLY-UHFFFAOYSA-N	GBSVQRPDHICZLY						Fatty acids	spec-00000.mgf
CCMSLIB00005690277	Tris(trimethylsiloxy)ethylene	EI	Ion Trap	Other		"SDBSWeb : https://sdbs.db.aist.go.jp (National Institute of Advanced Industrial Science and Technology, 2019)"	[M]+*	292	0	1						1	Positive	UPDATE-SINGLE-ANNOTATED-GOLD	Gold	4	pulp_review_edited.mgf	lib-00000.mgf	0.83246	GC-BORISOV-COMPILATION	39674	380.383	345526	9	100.894	292	191.106	1	spectra_reformatted/spec-00000.mgf4	2		0	0										spec-00000.mgf
CCMSLIB00005458849	D-(+)-Galactose	EI	GC-EI-TOF	Isolated	Kusano M, Fukushima A, Plant Science Center, RIKEN.	Kusano M, Fukushima A, Plant Science Center, RIKEN.	[M]+*	180.063	180.063	1	59-23-4		[H]OC([H])([H])C1([H])OC([H])(O[H])C([H])(O[H])C([H])(O[H])C1([H])O[H]	InChI=1S/C6H12O6/c7-1-2-3(8)4(9)5(10)6(11)12-2/h2-11H,1H2/t2-,3+,4+,5-,6?/m1/s1		1	Postive	UPDATE-SINGLE-ANNOTATED-GOLD	Gold	247	pulp_review_edited.mgf	lib-00001.mgf	0.832202	GC-MONA	18712300	932.253	772750	13	139.144	180.063	319.207	1	spectra_reformatted/spec-00000.mgf247	1		3	31	C6H12O6	WQZGKKKJIJFFOK-UHFFFAOYSA-N	WQZGKKKJIJFFOK				Saccharides|Flavonoids	Disaccharides|Flavones|Monosaccharides|Polysaccharides	Carbohydrates|Shikimates and Phenylpropanoids	spec-00000.mgf
CCMSLIB00005446709	16-METHYLOCTADECANOIC ACID TRIMETHYLSILYLESTER	EI	EI-B	Isolated	KOGA M, UNIV. OF OCCUPATIONAL AND ENVIRONMENTAL HEALTH	KOGA M, UNIV. OF OCCUPATIONAL AND ENVIRONMENTAL HEALTH	[M]+*	370.327	370.327	1			[H]C([H])([H])C([H])([H])C([H])(C([H])([H])[H])C([H])([H])C([H])([H])C([H])([H])C([H])([H])C([H])([H])C([H])([H])C([H])([H])C([H])([H])C([H])([H])C([H])([H])C([H])([H])C([H])([H])C([H])([H])C([H])([H])C(=O)O[Si](C([H])([H])[H])(C([H])([H])[H])C([H])([H])[H]	InChI=1S/C22H46O2Si/c1-6-21(2)19-17-15-13-11-9-7-8-10-12-14-16-18-20-22(23)24-25(3,4)5/h21H,6-20H2,1-5H3		1	Postive	UPDATE-SINGLE-ANNOTATED-GOLD	Gold	327	pulp_review_edited.mgf	lib-00001.mgf	0.829236	GC-MONA	61376	1097.73	78403.4	10	29.0349	370.327	341.292	1	spectra_reformatted/spec-00000.mgf327	1		0	0	C22H46O2Si	HNKZWPWPYTXLNR-UHFFFAOYSA-N	HNKZWPWPYTXLNR						Fatty acids	spec-00000.mgf
CCMSLIB00005458879	Melibiose	EI	GC-EI-TOF	Isolated	Kusano M, Fukushima A, Plant Science Center, RIKEN.	Kusano M, Fukushima A, Plant Science Center, RIKEN.	[M]+*	342.116	342.116	1	585-99-9		[H]OC([H])([H])C1([H])OC([H])(OC([H])([H])C2([H])OC([H])(O[H])C([H])(O[H])C([H])(O[H])C2([H])O[H])C([H])(O[H])C([H])(O[H])C1([H])O[H]	InChI=1S/C12H22O11/c13-1-3-5(14)8(17)10(19)12(23-3)21-2-4-6(15)7(16)9(18)11(20)22-4/h3-20H,1-2H2/t3-,4-,5+,6-,7+,8+,9-,10-,11?,12+/m1/s1		1	Postive	UPDATE-SINGLE-ANNOTATED-GOLD	Gold	257	pulp_review_edited.mgf	lib-00001.mgf	0.827302	GC-MONA	2216900	951.911	55987.5	18	19.1542	342.116	361.27	1	spectra_reformatted/spec-00000.mgf257	1		19	659	C12H22O11	DLRVVLDZNNYCBX-UHFFFAOYSA-N	DLRVVLDZNNYCBX				Saccharides	Disaccharides|Polysaccharides	Carbohydrates	spec-00000.mgf
CCMSLIB00005453187	2-TRIMETHYLSILYLTHIOBENZOIC ACID TRIMETHYLSILYL ESTER	EI	EI-B	Isolated	KOGA M, UNIV. OF OCCUPATIONAL AND ENVIRONMENTAL HEALTH	KOGA M, UNIV. OF OCCUPATIONAL AND ENVIRONMENTAL HEALTH	[M]+*	298.088	298.088	1			[H]C=1C([H])=C([H])C(C(=O)O[Si](C([H])([H])[H])(C([H])([H])[H])C([H])([H])[H])=C(S[Si](C([H])([H])[H])(C([H])([H])[H])C([H])([H])[H])C1[H]	InChI=1S/C13H22O2SSi2/c1-17(2,3)15-13(14)11-9-7-8-10-12(11)16-18(4,5)6/h7-10H,1-6H3		1	Postive	UPDATE-SINGLE-ANNOTATED-GOLD	Gold	263	pulp_review_edited.mgf	lib-00001.mgf	0.824282	GC-MONA	10445000	958.782	315240	6	93.9693	298.088	204.119	1	spectra_reformatted/spec-00000.mgf263	1		0	0	C13H22O2SSi2	BYCZOPBRJLQLGV-UHFFFAOYSA-N	BYCZOPBRJLQLGV						Alkaloids	spec-00000.mgf
CCMSLIB00005458056	L-Iditol	EI	GC-EI-TOF	Isolated	Ara T, Morishita Y, Shibata D, Kazusa DNA Research Institute	Ara T, Morishita Y, Shibata D, Kazusa DNA Research Institute	[M]+*	182.079	182.079	1	488-45-9		[H]OC([H])([H])C([H])(O[H])C([H])(O[H])C([H])(O[H])C([H])(O[H])C([H])([H])O[H]	InChI=1S/C6H14O6/c7-1-3(9)5(11)6(12)4(10)2-8/h3-12H,1-2H2/t3-,4-,5+,6+/m0/s1		1	Postive	UPDATE-SINGLE-ANNOTATED-GOLD	Gold	162	pulp_review_edited.mgf	lib-00001.mgf	0.819228	GC-MONA	412790	797.029	598525	12	108.979	182.079	73.1001	1	spectra_reformatted/spec-00000.mgf162	1		0	0	C6H14O6	FBPFZTCFMRRESA-UHFFFAOYSA-N	FBPFZTCFMRRESA				Saccharides	Monosaccharides	Carbohydrates	spec-00000.mgf
CCMSLIB00005458565	Gluconic acid	EI	GC-EI-TOF	Isolated	Tsujimoto Y, Tsugawa H, Bamba T, Fukusaki E, engineering department, Osaka Univ.	Tsujimoto Y, Tsugawa H, Bamba T, Fukusaki E, engineering department, Osaka Univ.	[M]+*	196.058	196.058	1	526-95-4		[H]OC(=O)C([H])(O[H])C([H])(O[H])C([H])(O[H])C([H])(O[H])C([H])([H])O[H]	InChI=1S/C6H12O7/c7-1-2(8)3(9)4(10)5(11)6(12)13/h2-5,7-11H,1H2,(H,12,13)/t2-,3-,4+,5-/m1/s1		1	Postive	UPDATE-SINGLE-ANNOTATED-GOLD	Gold	269	pulp_review_edited.mgf	lib-00001.mgf	0.817808	GC-MONA	1153170	981.78	627066	21	122.941	196.058	73.1167	1	spectra_reformatted/spec-00000.mgf269	1		0	0	C6H12O7	RGHNJXZEOKUKBD-UHFFFAOYSA-N	RGHNJXZEOKUKBD				Saccharides	Monosaccharides	Carbohydrates	spec-00000.mgf
CCMSLIB00005458358	1,5-Anhydro-D-glucitol	EI	GC-EI-TOF	Isolated	Tsujimoto Y, Tsugawa H, Bamba T, Fukusaki E, engineering department, Osaka Univ.	Tsujimoto Y, Tsugawa H, Bamba T, Fukusaki E, engineering department, Osaka Univ.	[M]+*	164.068	164.068	1	154-58-5		[H]OC([H])([H])C1([H])OC([H])([H])C([H])(O[H])C([H])(O[H])C1([H])O[H]	InChI=1S/C6H12O5/c7-1-4-6(10)5(9)3(8)2-11-4/h3-10H,1-2H2/t3-,4+,5+,6+/m0/s1		1	Postive	UPDATE-SINGLE-ANNOTATED-GOLD	Gold	287	pulp_review_edited.mgf	lib-00001.mgf	0.807232	GC-MONA	1387900	1017.95	554446	10	90.9668	164.068	73.1012	1	spectra_reformatted/spec-00000.mgf287	1		0	0	C6H12O5	MPCAJMNYNOGXPB-UHFFFAOYSA-N	MPCAJMNYNOGXPB				Saccharides	Monosaccharides	Carbohydrates	spec-00000.mgf
CCMSLIB00005460116	heptadecanoic acid	EI	GC-EI-TOF	Isolated	Shimadzu Corporation., Kyoto, Japan	Shimadzu Corporation., Kyoto, Japan	[M]+*	270.256	270.256	1	67701-03-5		[H]OC(=O)C([H])([H])C([H])([H])C([H])([H])C([H])([H])C([H])([H])C([H])([H])C([H])([H])C([H])([H])C([H])([H])C([H])([H])C([H])([H])C([H])([H])C([H])([H])C([H])([H])C([H])([H])C([H])([H])[H]	InChI=1S/C17H34O2/c1-2-3-4-5-6-7-8-9-10-11-12-13-14-15-16-17(18)19/h2-16H2,1H3,(H,18,19)		1	Postive	UPDATE-SINGLE-ANNOTATED-GOLD	Gold	275	pulp_review_edited.mgf	lib-00001.mgf	0.806117	GC-MONA	194440	988.079	159641	10	43.144	270.256	313.4	1	spectra_reformatted/spec-00000.mgf275	1		0	0	C17H34O2	KEMQGTRYUADPNZ-UHFFFAOYSA-N	KEMQGTRYUADPNZ				Fatty Acids and Conjugates	Branched fatty acids|Unsaturated fatty acids	Fatty acids	spec-00000.mgf
CCMSLIB00005458821	Myo-Inositol	EI	GC-EI-TOF	Isolated	Kusano M, Fukushima A, Plant Science Center, RIKEN.	Kusano M, Fukushima A, Plant Science Center, RIKEN.	[M]+*	180.063	180.063	1	87-89-8		[H]OC1([H])C([H])(O[H])C([H])(O[H])C([H])(O[H])C([H])(O[H])C1([H])O[H]	InChI=1S/C6H12O6/c7-1-2(8)4(10)6(12)5(11)3(1)9/h1-12H/t1-,2-,3-,4+,5-,6-		1	Postive	UPDATE-SINGLE-ANNOTATED-GOLD	Gold	261	pulp_review_edited.mgf	lib-00001.mgf	0.804086	GC-MONA	13045000	958.4	133572	14	24.0514	180.063	204.114	1	spectra_reformatted/spec-00000.mgf261	1		0	0	C6H12O6	CDAISMWEOUEBRE-UHFFFAOYSA-N	CDAISMWEOUEBRE				Polyols	Cyclitols	Carbohydrates	spec-00000.mgf
CCMSLIB00005458881	alpha-Lactose	EI	GC-EI-TOF	Isolated	Kusano M, Fukushima A, Plant Science Center, RIKEN.	Kusano M, Fukushima A, Plant Science Center, RIKEN.	[M]+*	342.116	342.116	1	5989-81-1		[H]OC([H])([H])C1([H])OC([H])(OC2([H])C([H])(O[H])C([H])(O[H])C([H])(O[H])OC2([H])C([H])([H])O[H])C([H])(O[H])C([H])(O[H])C1([H])O[H]	InChI=1S/C12H22O11/c13-1-3-5(15)6(16)9(19)12(22-3)23-10-4(2-14)21-11(20)8(18)7(10)17/h3-20H,1-2H2/t3-,4+,5+,6+,7+,8+,9-,10+,11-,12+/m1/s1		1	Postive	UPDATE-SINGLE-ANNOTATED-GOLD	Gold	455	pulp_review_edited.mgf	lib-00001.mgf	0.803038	GC-MONA	204030	1372.95	55870.5	21	19.1142	342.116	361.23	1	spectra_reformatted/spec-00000.mgf455	1		0	0	C12H22O11	GUBGYTABKSRVRQ-UHFFFAOYSA-N	GUBGYTABKSRVRQ				Saccharides	Disaccharides|Polysaccharides	Carbohydrates	spec-00000.mgf
CCMSLIB00005448664	METHYLMALONIC ACID-DI-TMS	EI	EI-B	Isolated	HAYASHI A, DEPT. OF CHEMISTRY, FAC. OF SCI. AND TECHNOLOGY, KINKI UNIV.	HAYASHI A, DEPT. OF CHEMISTRY, FAC. OF SCI. AND TECHNOLOGY, KINKI UNIV.	[M]+*	262.106	262.106	1			[H]C([H])([H])C([H])(C(=O)O[Si](C([H])([H])[H])(C([H])([H])[H])C([H])([H])[H])C(=O)O[Si](C([H])([H])[H])(C([H])([H])[H])C([H])([H])[H]	InChI=1S/C10H22O4Si2/c1-8(9(11)13-15(2,3)4)10(12)14-16(5,6)7/h8H,1-7H3		1	Postive	UPDATE-SINGLE-ANNOTATED-GOLD	Gold	236	pulp_review_edited.mgf	lib-00001.mgf	0.798792	GC-MONA	11575000	923.378	221252	11	57.9916	262.106	204.114	1	spectra_reformatted/spec-00000.mgf236	2		0	0	C10H22O4Si2	LJDAAXOEMCESSS-UHFFFAOYSA-N	LJDAAXOEMCESSS						Alkaloids	spec-00000.mgf
CCMSLIB00005450391	1,2,3,4,5,6-HEXA-O-TRIMETHELSILYL-MYO-INOSITOL	EI	EI-B	Isolated	SEYAMA Y, DEPT. OF PHYSIOL. CHEMISTRY AND NUTRITION, FAC. OF MEDICINE, UNIV. OF TOKYO	SEYAMA Y, DEPT. OF PHYSIOL. CHEMISTRY AND NUTRITION, FAC. OF MEDICINE, UNIV. OF TOKYO	[M]+*	612.301	612.301	1			[H]C([H])([H])[Si](OC1([H])C([H])(O[Si](C([H])([H])[H])(C([H])([H])[H])C([H])([H])[H])C([H])(O[Si](C([H])([H])[H])(C([H])([H])[H])C([H])([H])[H])C([H])(O[Si](C([H])([H])[H])(C([H])([H])[H])C([H])([H])[H])C([H])(O[Si](C([H])([H])[H])(C([H])([H])[H])C([H])([H])[H])C1([H])O[Si](C([H])([H])[H])(C([H])([H])[H])C([H])([H])[H])(C([H])([H])[H])C([H])([H])[H]	InChI=1S/C24H60O6Si6/c1-31(2,3)25-19-20(26-32(4,5)6)22(28-34(10,11)12)24(30-36(16,17)18)23(29-35(13,14)15)21(19)27-33(7,8)9/h19-24H,1-18H3/t19-,20-,21-,22+,23-,24-		1	Postive	UPDATE-SINGLE-ANNOTATED-GOLD	Gold	286	pulp_review_edited.mgf	lib-00001.mgf	0.795075	GC-MONA	16917600	1018.9	501550	23	307.1	612.301	305.201	1	spectra_reformatted/spec-00000.mgf286	1		0	0	C24H60O6Si6	FRTKXRNTVMCAKI-UHFFFAOYSA-N	FRTKXRNTVMCAKI						Alkaloids	spec-00000.mgf
CCMSLIB00005458881	alpha-Lactose	EI	GC-EI-TOF	Isolated	Kusano M, Fukushima A, Plant Science Center, RIKEN.	Kusano M, Fukushima A, Plant Science Center, RIKEN.	[M]+*	342.116	342.116	1	5989-81-1		[H]OC([H])([H])C1([H])OC([H])(OC2([H])C([H])(O[H])C([H])(O[H])C([H])(O[H])OC2([H])C([H])([H])O[H])C([H])(O[H])C([H])(O[H])C1([H])O[H]	InChI=1S/C12H22O11/c13-1-3-5(15)6(16)9(19)12(22-3)23-10-4(2-14)21-11(20)8(18)7(10)17/h3-20H,1-2H2/t3-,4+,5+,6+,7+,8+,9-,10+,11-,12+/m1/s1		1	Postive	UPDATE-SINGLE-ANNOTATED-GOLD	Gold	413	pulp_review_edited.mgf	lib-00001.mgf	0.789448	GC-MONA	118230	1268.07	85596.7	17	29.284	342.116	371.4	1	spectra_reformatted/spec-00000.mgf413	1		0	0	C12H22O11	GUBGYTABKSRVRQ-UHFFFAOYSA-N	GUBGYTABKSRVRQ				Saccharides	Disaccharides|Polysaccharides	Carbohydrates	spec-00000.mgf
CCMSLIB00005460434	arabitol	EI	GC-EI-TOF	Isolated	Shimadzu Corporation., Kyoto, Japan	Shimadzu Corporation., Kyoto, Japan	[M]+*	152.068	152.068	1	7431-50-7		[H]OC([H])([H])C([H])(O[H])C([H])(O[H])C([H])(O[H])C([H])([H])O[H]	InChI=1S/C5H12O5/c6-1-3(8)5(10)4(9)2-7/h3-10H,1-2H2/t3-,4-/m1/s1		1	Postive	UPDATE-SINGLE-ANNOTATED-GOLD	Gold	227	pulp_review_edited.mgf	lib-00001.mgf	0.784089	GC-MONA	5361200	920.705	32668.9	13	4.9679	152.068	147.1	1	spectra_reformatted/spec-00000.mgf227	1		0	0	C5H12O5	HEBKCHPVOIAQTA-UHFFFAOYSA-N	HEBKCHPVOIAQTA				Saccharides	Monosaccharides	Carbohydrates	spec-00000.mgf
CCMSLIB00005450391	1,2,3,4,5,6-HEXA-O-TRIMETHELSILYL-MYO-INOSITOL	EI	EI-B	Isolated	SEYAMA Y, DEPT. OF PHYSIOL. CHEMISTRY AND NUTRITION, FAC. OF MEDICINE, UNIV. OF TOKYO	SEYAMA Y, DEPT. OF PHYSIOL. CHEMISTRY AND NUTRITION, FAC. OF MEDICINE, UNIV. OF TOKYO	[M]+*	612.301	612.301	1			[H]C([H])([H])[Si](OC1([H])C([H])(O[Si](C([H])([H])[H])(C([H])([H])[H])C([H])([H])[H])C([H])(O[Si](C([H])([H])[H])(C([H])([H])[H])C([H])([H])[H])C([H])(O[Si](C([H])([H])[H])(C([H])([H])[H])C([H])([H])[H])C([H])(O[Si](C([H])([H])[H])(C([H])([H])[H])C([H])([H])[H])C1([H])O[Si](C([H])([H])[H])(C([H])([H])[H])C([H])([H])[H])(C([H])([H])[H])C([H])([H])[H]	InChI=1S/C24H60O6Si6/c1-31(2,3)25-19-20(26-32(4,5)6)22(28-34(10,11)12)24(30-36(16,17)18)23(29-35(13,14)15)21(19)27-33(7,8)9/h19-24H,1-18H3/t19-,20-,21-,22+,23-,24-		1	Postive	UPDATE-SINGLE-ANNOTATED-GOLD	Gold	288	pulp_review_edited.mgf	lib-00001.mgf	0.775193	GC-MONA	9158500	1019	501552	23	307.101	612.301	305.2	1	spectra_reformatted/spec-00000.mgf288	1		0	0	C24H60O6Si6	FRTKXRNTVMCAKI-UHFFFAOYSA-N	FRTKXRNTVMCAKI						Alkaloids	spec-00000.mgf
CCMSLIB00005459771	L-Quebrachitol	EI	GC-MS	Isolated	Hiroyuki Morii, Department of Environmental Management, and Chemistry, University of Occupational and Environmental Health	Hiroyuki Morii, Department of Environmental Management, and Chemistry, University of Occupational and Environmental Health	[M]+*	194.079	194.079	1	3564-07-06		[H]OC1([H])C([H])(O[H])C([H])(O[H])C([H])(OC([H])([H])[H])C([H])(O[H])C1([H])O[H]	InChI=1S/C7H14O6/c1-13-7-5(11)3(9)2(8)4(10)6(7)12/h2-12H,1H3/t2-,3-,4-,5+,6+,7-/m0/s1		1	Postive	UPDATE-SINGLE-ANNOTATED-GOLD	Gold	199	pulp_review_edited.mgf	lib-00001.mgf	0.77324	GC-MONA	30231000	878.907	623346	22	120.978	194.079	73.1007	1	spectra_reformatted/spec-00000.mgf199	1		0	0	C7H14O6	DSCFFEYYQKSRSV-UHFFFAOYSA-N	DSCFFEYYQKSRSV				Polyols	Cyclitols	Carbohydrates	spec-00000.mgf
CCMSLIB00005460401	gluconic acid lactone	EI	GC-EI-TOF	Isolated	Shimadzu Corporation., Kyoto, Japan	Shimadzu Corporation., Kyoto, Japan	[M]+*	178.048	178.048	1	7506-65-2		[H]OC([H])([H])C1([H])OC(=O)C([H])(O[H])C([H])(O[H])C1([H])O[H]	InChI=1S/C6H10O6/c7-1-2-3(8)4(9)5(10)6(11)12-2/h2-5,7-10H,1H2		1	Postive	UPDATE-SINGLE-ANNOTATED-GOLD	Gold	294	pulp_review_edited.mgf	lib-00001.mgf	0.769155	GC-MONA	40350	1031.4	589349	10	104.932	178.048	73.1156	1	spectra_reformatted/spec-00000.mgf294	1		0	0	C6H10O6	PHOQVHQSTUBQQK-UHFFFAOYSA-N	PHOQVHQSTUBQQK				Saccharides	Monosaccharides	Carbohydrates	spec-00000.mgf
CCMSLIB00005458851	D-(+)-Mannose	EI	GC-EI-TOF	Isolated	Kusano M, Fukushima A, Plant Science Center, RIKEN.	Kusano M, Fukushima A, Plant Science Center, RIKEN.	[M]+*	180.063	180.063	1	3458-28-4		[H]OC([H])([H])C1([H])OC([H])(O[H])C([H])(O[H])C([H])(O[H])C1([H])O[H]	InChI=1S/C6H12O6/c7-1-2-3(8)4(9)5(10)6(11)12-2/h2-11H,1H2/t2-,3-,4+,5+,6?/m1/s1		1	Postive	UPDATE-SINGLE-ANNOTATED-GOLD	Gold	244	pulp_review_edited.mgf	lib-00001.mgf	0.767698	GC-MONA	10440800	930.249	772158	13	139.037	180.063	319.1	1	spectra_reformatted/spec-00000.mgf244	1		16	197	C6H12O6	WQZGKKKJIJFFOK-UHFFFAOYSA-N	WQZGKKKJIJFFOK				Saccharides|Flavonoids	Disaccharides|Flavones|Monosaccharides|Polysaccharides	Carbohydrates|Shikimates and Phenylpropanoids	spec-00000.mgf
CCMSLIB00005457843	L-(+)-Tartrate	EI	EI-B	Isolated	Miyagawa H, Akimoto S, Yamasaki K, GL Sciences Inc.	Miyagawa H, Akimoto S, Yamasaki K, GL Sciences Inc.	[M]+*	150.016	150.016	1	87-69-4		[H]OC(=O)C([H])(O[H])C([H])(O[H])C(=O)O[H]	InChI=1S/C4H6O6/c5-1(3(7)8)2(6)4(9)10/h1-2,5-6H,(H,7,8)(H,9,10)/t1-,2-/m1/s1		1	Postive	UPDATE-SINGLE-ANNOTATED-GOLD	Gold	131	pulp_review_edited.mgf	lib-00001.mgf	0.741025	GC-MONA	16266000	743.016	512719	18	76.916	150.016	73.1	1	spectra_reformatted/spec-00000.mgf131	2		0	0	C4H6O6	FEWJPZIEWOKRBE-UHFFFAOYSA-N	FEWJPZIEWOKRBE				Fatty Acids and Conjugates	Hydroxy fatty acids	Fatty acids	spec-00000.mgf
CCMSLIB00005448664	METHYLMALONIC ACID-DI-TMS	EI	EI-B	Isolated	HAYASHI A, DEPT. OF CHEMISTRY, FAC. OF SCI. AND TECHNOLOGY, KINKI UNIV.	HAYASHI A, DEPT. OF CHEMISTRY, FAC. OF SCI. AND TECHNOLOGY, KINKI UNIV.	[M]+*	262.106	262.106	1			[H]C([H])([H])C([H])(C(=O)O[Si](C([H])([H])[H])(C([H])([H])[H])C([H])([H])[H])C(=O)O[Si](C([H])([H])[H])(C([H])([H])[H])C([H])([H])[H]	InChI=1S/C10H22O4Si2/c1-8(9(11)13-15(2,3)4)10(12)14-16(5,6)7/h8H,1-7H3		1	Postive	UPDATE-SINGLE-ANNOTATED-GOLD	Gold	115	pulp_review_edited.mgf	lib-00001.mgf	0.767134	GC-MONA	101642	715.246	171679	7	44.998	262.106	217.108	1	spectra_reformatted/spec-00000.mgf115	1		0	0	C10H22O4Si2	LJDAAXOEMCESSS-UHFFFAOYSA-N	LJDAAXOEMCESSS						Alkaloids	spec-00000.mgf
CCMSLIB00005458846	D-(-)-Fructose	EI	GC-EI-TOF	Isolated	Kusano M, Fukushima A, Plant Science Center, RIKEN.	Kusano M, Fukushima A, Plant Science Center, RIKEN.	[M]+*	180.063	180.063	1	57-48-7		[H]OC([H])([H])C1([H])OC(O[H])(C([H])([H])O[H])C([H])(O[H])C1([H])O[H]	InChI=1S/C6H12O6/c7-1-3-4(9)5(10)6(11,2-8)12-3/h3-5,7-11H,1-2H2/t3-,4-,5+,6?/m1/s1		1	Postive	UPDATE-SINGLE-ANNOTATED-GOLD	Gold	216	pulp_review_edited.mgf	lib-00001.mgf	0.763269	GC-MONA	7974400	903.528	706072	12	127.137	180.063	307.201	1	spectra_reformatted/spec-00000.mgf216	1		0	0	C6H12O6	RFSUNEUAIZKAJO-UHFFFAOYSA-N	RFSUNEUAIZKAJO				Saccharides	Monosaccharides	Carbohydrates	spec-00000.mgf
CCMSLIB00005458134	D-(+)-Trehalose	EI	GC-EI-TOF	Isolated	Ara T, Morishita Y, Shibata D, Kazusa DNA Research Institute	Ara T, Morishita Y, Shibata D, Kazusa DNA Research Institute	[M]+*	342.116	342.116	1	99-20-7		[H]OC([H])([H])C1([H])OC([H])(OC2([H])OC([H])(C([H])([H])O[H])C([H])(O[H])C([H])(O[H])C2([H])O[H])C([H])(O[H])C([H])(O[H])C1([H])O[H]	InChI=1S/C12H22O11/c13-1-3-5(15)7(17)9(19)11(21-3)23-12-10(20)8(18)6(16)4(2-14)22-12/h3-20H,1-2H2/t3-,4-,5-,6-,7+,8+,9-,10-,11-,12-/m1/s1		1	Postive	UPDATE-SINGLE-ANNOTATED-GOLD	Gold	449	pulp_review_edited.mgf	lib-00001.mgf	0.759154	GC-MONA	105120	1353.96	403377	15	138.002	342.116	204.114	1	spectra_reformatted/spec-00000.mgf449	1		32	701	C12H22O11	HDTRYLNUVZCQOY-UHFFFAOYSA-N	HDTRYLNUVZCQOY				Saccharides	Disaccharides	Carbohydrates	spec-00000.mgf
CCMSLIB00005460272	mucic acid	EI	GC-EI-TOF	Isolated	Shimadzu Corporation., Kyoto, Japan	Shimadzu Corporation., Kyoto, Japan	[M]+*	210.038	210.038	1	139369-63-4		[H]OC(=O)C([H])(O[H])C([H])(O[H])C([H])(O[H])C([H])(O[H])C(=O)O[H]	InChI=1S/C6H10O8/c7-1(3(9)5(11)12)2(8)4(10)6(13)14/h1-4,7-10H,(H,11,12)(H,13,14)		1	Postive	UPDATE-SINGLE-ANNOTATED-GOLD	Gold	134	pulp_review_edited.mgf	lib-00001.mgf	0.758789	GC-MONA	23159000	743.206	651965	13	136.938	210.038	73.1005	1	spectra_reformatted/spec-00000.mgf134	1		0	0	C6H10O8	DSLZVSRJTYRBFB-UHFFFAOYSA-N	DSLZVSRJTYRBFB				Fatty Acids and Conjugates	Hydroxy fatty acids	Fatty acids	spec-00000.mgf
CCMSLIB00005458991	Maltose	EI	GC-EI-TOF	Isolated	Kusano M, Fukushima A, Plant Science Center, RIKEN.	Kusano M, Fukushima A, Plant Science Center, RIKEN.	[M]+*	342.116	342.116	1	6363-53-7		[H]OC([H])([H])C1([H])OC([H])(OC2([H])C([H])(O[H])C([H])(O[H])C([H])(O[H])OC2([H])C([H])([H])O[H])C([H])(O[H])C([H])(O[H])C1([H])O[H]	InChI=1S/C12H22O11/c13-1-3-5(15)6(16)9(19)12(22-3)23-10-4(2-14)21-11(20)8(18)7(10)17/h3-20H,1-2H2/t3-,4+,5-,6+,7+,8+,9-,10+,11+,12-/m1/s1		1	Postive	UPDATE-SINGLE-ANNOTATED-GOLD	Gold	225	pulp_review_edited.mgf	lib-00001.mgf	0.758603	GC-MONA	7110300	910.304	102351	14	35.016	342.116	307.1	1	spectra_reformatted/spec-00000.mgf225	1		26	673	C12H22O11	GUBGYTABKSRVRQ-UHFFFAOYSA-N	GUBGYTABKSRVRQ				Saccharides	Disaccharides|Polysaccharides	Carbohydrates	spec-00000.mgf
CCMSLIB00005690277	Tris(trimethylsiloxy)ethylene	EI	Ion Trap	Other		"SDBSWeb : https://sdbs.db.aist.go.jp (National Institute of Advanced Industrial Science and Technology, 2019)"	[M]+*	292	0	1						1	Positive	UPDATE-SINGLE-ANNOTATED-GOLD	Gold	236	pulp_review_edited.mgf	lib-00000.mgf	0.75799	GC-BORISOV-COMPILATION	11575000	923.378	300978	9	87.8856	292	204.114	1	spectra_reformatted/spec-00000.mgf236	2		0	0										spec-00000.mgf
CCMSLIB00005458985	N-Acetyl-D-glucosamine	EI	GC-EI-TOF	Isolated	Kusano M, Fukushima A, Plant Science Center, RIKEN.	Kusano M, Fukushima A, Plant Science Center, RIKEN.	[M]+*	221.09	221.09	1	7512-17-6		[H]OC(=NC1([H])C([H])(O[H])OC([H])(C([H])([H])O[H])C([H])(O[H])C1([H])O[H])C([H])([H])[H]	InChI=1S/C8H15NO6/c1-3(11)9-5-7(13)6(12)4(2-10)15-8(5)14/h4-8,10,12-14H,2H2,1H3,(H,9,11)/t4-,5-,6-,7-,8?/m1/s1		1	Postive	UPDATE-SINGLE-ANNOTATED-GOLD	Gold	343	pulp_review_edited.mgf	lib-00001.mgf	0.756884	GC-MONA	229780	1126.45	76781.4	10	16.9756	221.09	204.114	1	spectra_reformatted/spec-00000.mgf343	1		34	827	C8H15NO6	OVRNDRQMDRJTHS-UHFFFAOYSA-N	OVRNDRQMDRJTHS							spec-00000.mgf
CCMSLIB00005458981	Malonic acid	EI	GC-EI-TOF	Isolated	Kusano M, Fukushima A, Plant Science Center, RIKEN.	Kusano M, Fukushima A, Plant Science Center, RIKEN.	[M]+*	104.011	104.011	1	141-82-2		[H]OC(=O)C([H])([H])C(=O)O[H]	InChI=1S/C3H4O4/c4-2(5)1-3(6)7/h1H2,(H,4,5)(H,6,7)		1	Postive	UPDATE-SINGLE-ANNOTATED-GOLD	Gold	94	pulp_review_edited.mgf	lib-00001.mgf	0.75589	GC-MONA	90350	659.801	673956	10	70.0989	104.011	174.11	1	spectra_reformatted/spec-00000.mgf94	1		0	0	C3H4O4	OFOBLEOULBTSOW-UHFFFAOYSA-N	OFOBLEOULBTSOW				Fatty Acids and Conjugates	Dicarboxylic acids	Fatty acids	spec-00000.mgf
CCMSLIB00005447119	3,4-BIS(TRIMETHYLSILYL)OXY-PHENYLACETIC ACID TRIMETHYLSILYL ESTER	EI	EI-B	Isolated	KOGA M, UNIV. OF OCCUPATIONAL AND ENVIRONMENTAL HEALTH	KOGA M, UNIV. OF OCCUPATIONAL AND ENVIRONMENTAL HEALTH	[M]+*	384.161	384.161	1			[H]C=1C([H])=C(C([H])=C(O[Si](C([H])([H])[H])(C([H])([H])[H])C([H])([H])[H])C1O[Si](C([H])([H])[H])(C([H])([H])[H])C([H])([H])[H])C([H])([H])C(=O)O[Si](C([H])([H])[H])(C([H])([H])[H])C([H])([H])[H]	InChI=1S/C17H32O4Si3/c1-22(2,3)19-15-11-10-14(12-16(15)20-23(4,5)6)13-17(18)21-24(7,8)9/h10-12H,13H2,1-9H3		1	Postive	UPDATE-SINGLE-ANNOTATED-GOLD	Gold	470	pulp_review_edited.mgf	lib-00001.mgf	0.751666	GC-MONA	41180	1451.68	41491	7	15.9392	384.161	368.222	1	spectra_reformatted/spec-00000.mgf470	2		0	0	C17H32O4Si3	RYYDTJQPEUISHG-UHFFFAOYSA-N	RYYDTJQPEUISHG							spec-00000.mgf

## Sheet: Supplementary Table 5
Metabolite list of Leaf
SpectrumID	Compound_Name	Ion_Source	Instrument	Compound_Source	PI	Data_Collector	Adduct	Precursor_MZ	ExactMass	Charge	CAS_Number	Pubmed_ID	Smiles	INCHI	INCHI_AUX	Library_Class	IonMode	UpdateWorkflowName	LibraryQualityString	#Scan#	SpectrumFile	LibraryName	MQScore	Organism	TIC_Query	RT_Query	MZErrorPPM	SharedPeaks	MassDiff	LibMZ	SpecMZ	SpecCharge	FileScanUniqueID	NumberHits	tags	MoleculeExplorerDatasets	MoleculeExplorerFiles	molecular_formula	InChIKey	InChIKey-Planar	superclass	class	subclass	npclassifier_superclass	npclassifier_class	npclassifier_pathway	internalFilename
CCMSLIB00005458559	Galactitol	EI	GC-EI-TOF	Isolated	Tsujimoto Y, Tsugawa H, Bamba T, Fukusaki E, engineering department, Osaka Univ.	Tsujimoto Y, Tsugawa H, Bamba T, Fukusaki E, engineering department, Osaka Univ.	[M]+*	182.079	182.079	1	608-66-2		[H]OC([H])([H])C([H])(O[H])C([H])(O[H])C([H])(O[H])C([H])(O[H])C([H])([H])O[H]	InChI=1S/C6H14O6/c7-1-3(9)5(11)6(12)4(10)2-8/h3-12H,1-2H2/t3-,4+,5+,6-		1	Postive	UPDATE-SINGLE-ANNOTATED-GOLD	Gold	234	leaf_review_edited.mgf	lib-00000.mgf	0.936286	GC-MONA	485410	793.884	598525	18	108.979	182.079	73.1001	1	spectra_reformatted/spec-00000.mgf234	1		0	0	C6H14O6	FBPFZTCFMRRESA-UHFFFAOYSA-N	FBPFZTCFMRRESA				Saccharides	Monosaccharides	Carbohydrates	spec-00000.mgf
CCMSLIB00005458147	Glycerol	EI	GC-EI-TOF	Isolated	Ara T, Morishita Y, Shibata D, Kazusa DNA Research Institute	Ara T, Morishita Y, Shibata D, Kazusa DNA Research Institute	[M]+*	92.0473	92.0473	1	56-81-5		[H]OC([H])([H])C([H])(O[H])C([H])([H])O[H]	InChI=1S/C3H8O3/c4-1-3(6)2-5/h3-6H,1-2H2		1	Postive	UPDATE-SINGLE-ANNOTATED-GOLD	Gold	57	leaf_review_edited.mgf	lib-00000.mgf	0.914234	GC-MONA	1507890	470.091	205842	13	18.9472	92.0473	73.1001	1	spectra_reformatted/spec-00000.mgf57	1		0	0	C3H8O3	PEDCQBHIVMGVHV-UHFFFAOYSA-N	PEDCQBHIVMGVHV							spec-00000.mgf
CCMSLIB00005446707	14-METHYLHEXADECANOIC ACID TRIMETHYLSILYLESTER	EI	EI-B	Isolated	KOGA M, UNIV. OF OCCUPATIONAL AND ENVIRONMENTAL HEALTH	KOGA M, UNIV. OF OCCUPATIONAL AND ENVIRONMENTAL HEALTH	[M]+*	342.295	342.295	1			[H]C([H])([H])C([H])([H])C([H])(C([H])([H])[H])C([H])([H])C([H])([H])C([H])([H])C([H])([H])C([H])([H])C([H])([H])C([H])([H])C([H])([H])C([H])([H])C([H])([H])C([H])([H])C([H])([H])C(=O)O[Si](C([H])([H])[H])(C([H])([H])[H])C([H])([H])[H]	InChI=1S/C20H42O2Si/c1-6-19(2)17-15-13-11-9-7-8-10-12-14-16-18-20(21)22-23(3,4)5/h19H,6-18H2,1-5H3		1	Postive	UPDATE-SINGLE-ANNOTATED-GOLD	Gold	328	leaf_review_edited.mgf	lib-00000.mgf	0.902424	GC-MONA	241297	998.676	84749.4	11	29.0093	342.295	313.286	1	spectra_reformatted/spec-00000.mgf328	1		0	0	C20H42O2Si	GBSVQRPDHICZLY-UHFFFAOYSA-N	GBSVQRPDHICZLY						Fatty acids	spec-00000.mgf
CCMSLIB00005458860	L-(-)-Malic acid	EI	GC-EI-TOF	Isolated	Kusano M, Fukushima A, Plant Science Center, RIKEN.	Kusano M, Fukushima A, Plant Science Center, RIKEN.	[M]+*	134.022	134.022	1	97-67-6		[H]OC(=O)C([H])([H])C([H])(O[H])C(=O)O[H]	InChI=1S/C4H6O5/c5-2(4(8)9)1-3(6)7/h2,5H,1H2,(H,6,7)(H,8,9)/t2-/m0/s1		1	Postive	UPDATE-SINGLE-ANNOTATED-GOLD	Gold	152	leaf_review_edited.mgf	lib-00000.mgf	0.902332	GC-MONA	1406100	641.292	97581.7	20	13.0781	134.022	147.1	1	spectra_reformatted/spec-00000.mgf152	1		0	0	C4H6O5	BJEPYKJPYRNKOW-UHFFFAOYSA-N	BJEPYKJPYRNKOW				Fatty Acids and Conjugates	Dicarboxylic acids|Hydroxy fatty acids	Fatty acids	spec-00000.mgf
CCMSLIB00005458254	Myo-Inositol	EI	GC-EI-TOF	Isolated	Ara T, Morishita Y, Shibata D, Kazusa DNA Research Institute	Ara T, Morishita Y, Shibata D, Kazusa DNA Research Institute	[M]+*	180.063	180.063	1	87-89-8		[H]OC1([H])C([H])(O[H])C([H])(O[H])C([H])(O[H])C([H])(O[H])C1([H])O[H]	InChI=1S/C6H12O6/c7-1-2(8)4(10)6(12)5(11)3(1)9/h1-12H/t1-,2-,3-,4+,5-,6-		1	Postive	UPDATE-SINGLE-ANNOTATED-GOLD	Gold	335	leaf_review_edited.mgf	lib-00000.mgf	0.891294	GC-MONA	2920100	1014.04	594030	22	106.963	180.063	73.1001	1	spectra_reformatted/spec-00000.mgf335	1		0	0	C6H12O6	CDAISMWEOUEBRE-UHFFFAOYSA-N	CDAISMWEOUEBRE				Polyols	Cyclitols	Carbohydrates	spec-00000.mgf
CCMSLIB00005458656	D-(-)-Mannitol	EI	GC-EI-TOF	Isolated	Tsujimoto Y, Tsugawa H, Bamba T, Fukusaki E, engineering department, Osaka Univ.	Tsujimoto Y, Tsugawa H, Bamba T, Fukusaki E, engineering department, Osaka Univ.	[M]+*	182.079	182.079	1	69-65-8		[H]OC([H])([H])C([H])(O[H])C([H])(O[H])C([H])(O[H])C([H])(O[H])C([H])([H])O[H]	InChI=1S/C6H14O6/c7-1-3(9)5(11)6(12)4(10)2-8/h3-12H,1-2H2/t3-,4-,5-,6-/m1/s1		1	Postive	UPDATE-SINGLE-ANNOTATED-GOLD	Gold	345	leaf_review_edited.mgf	lib-00000.mgf	0.887023	GC-MONA	167480	1035.03	598525	15	108.979	182.079	73.1001	1	spectra_reformatted/spec-00000.mgf345	1		0	0	C6H14O6	FBPFZTCFMRRESA-UHFFFAOYSA-N	FBPFZTCFMRRESA				Saccharides	Monosaccharides	Carbohydrates	spec-00000.mgf
CCMSLIB00005460189	raffinose	EI	GC-EI-TOF	Isolated	Shimadzu Corporation., Kyoto, Japan	Shimadzu Corporation., Kyoto, Japan	[M]+*	504.169	504.169	1	17629-30-0		[H]OC([H])([H])C1([H])OC([H])(OC([H])([H])C2([H])OC([H])(OC3(OC([H])(C([H])([H])O[H])C([H])(O[H])C3([H])O[H])C([H])([H])O[H])C([H])(O[H])C([H])(O[H])C2([H])O[H])C([H])(O[H])C([H])(O[H])C1([H])O[H]	InChI=1S/C18H32O16/c19-1-5-8(22)11(25)13(27)16(31-5)30-3-7-9(23)12(26)14(28)17(32-7)34-18(4-21)15(29)10(24)6(2-20)33-18/h5-17,19-29H,1-4H2/t5-,6-,7-,8+,9-,10-,11+,12+,13-,14-,15+,16+,17-,18+/m1/s1		1	Postive	UPDATE-SINGLE-ANNOTATED-GOLD	Gold	517	leaf_review_edited.mgf	lib-00000.mgf	0.872757	GC-MONA	166006	1382.49	855009	21	431.069	504.169	73.1001	1	spectra_reformatted/spec-00000.mgf517	1		0	0	C18H32O16	MUPFEKGTMRGPLJ-UHFFFAOYSA-N	MUPFEKGTMRGPLJ				Saccharides	Disaccharides|Polysaccharides	Carbohydrates	spec-00000.mgf
CCMSLIB00005458849	D-(+)-Galactose	EI	GC-EI-TOF	Isolated	Kusano M, Fukushima A, Plant Science Center, RIKEN.	Kusano M, Fukushima A, Plant Science Center, RIKEN.	[M]+*	180.063	180.063	1	59-23-4		[H]OC([H])([H])C1([H])OC([H])(O[H])C([H])(O[H])C([H])(O[H])C1([H])O[H]	InChI=1S/C6H12O6/c7-1-2-3(8)4(9)5(10)6(11)12-2/h2-11H,1H2/t2-,3+,4+,5-,6?/m1/s1		1	Postive	UPDATE-SINGLE-ANNOTATED-GOLD	Gold	287	leaf_review_edited.mgf	lib-00000.mgf	0.858073	GC-MONA	3939700	906.109	772717	14	139.138	180.063	319.201	1	spectra_reformatted/spec-00000.mgf287	1		3	31	C6H12O6	WQZGKKKJIJFFOK-UHFFFAOYSA-N	WQZGKKKJIJFFOK				Saccharides|Flavonoids	Disaccharides|Flavones|Monosaccharides|Polysaccharides	Carbohydrates|Shikimates and Phenylpropanoids	spec-00000.mgf
CCMSLIB00005460856	beta-mannosylglycerate	EI	GC-EI-TOF	Isolated	Shimadzu Corporation., Kyoto, Japan	Shimadzu Corporation., Kyoto, Japan	[M]+*	268.079	268.079	1			[H]OC(=O)C([H])(OC1([H])OC([H])(C([H])([H])O[H])C([H])(O[H])C([H])(O[H])C1([H])O[H])C([H])([H])O[H]	InChI=1S/C9H16O9/c10-1-3-5(12)6(13)7(14)9(17-3)18-4(2-11)8(15)16/h3-7,9-14H,1-2H2,(H,15,16)/t3-,4-,5-,6+,7+,9-/m1/s1		1	Postive	UPDATE-SINGLE-ANNOTATED-GOLD	Gold	356	leaf_review_edited.mgf	lib-00000.mgf	0.853207	GC-MONA	263760	1067.86	727319	12	194.979	268.079	73.1001	1	spectra_reformatted/spec-00000.mgf356	1		0	0	C9H16O9	DDXCFDOPXBPUJC-UHFFFAOYSA-N	DDXCFDOPXBPUJC				Fatty acyl glycosides	Fatty acyl glycosides of mono- and disaccharides	Carbohydrates|Fatty acids	spec-00000.mgf
CCMSLIB00005460220	tagatose	EI	GC-EI-TOF	Isolated	Shimadzu Corporation., Kyoto, Japan	Shimadzu Corporation., Kyoto, Japan	[M]+*	180.063	180.063	1	17598-81-1		[H]OC([H])([H])C(=O)C([H])(O[H])C([H])(O[H])C([H])(O[H])C([H])([H])O[H]	InChI=1S/C6H12O6/c7-1-3(9)5(11)6(12)4(10)2-8/h3,5-9,11-12H,1-2H2/t3-,5+,6-/m1/s1		1	Postive	UPDATE-SINGLE-ANNOTATED-GOLD	Gold	283	leaf_review_edited.mgf	lib-00000.mgf	0.841569	GC-MONA	1588110	897.138	594030	16	106.963	180.063	73.1001	1	spectra_reformatted/spec-00000.mgf283	1		0	0	C6H12O6	BJHIKXHVCXFQLS-UHFFFAOYSA-N	BJHIKXHVCXFQLS				Saccharides	Monosaccharides	Carbohydrates	spec-00000.mgf
CCMSLIB00005460291	palatinitol	EI	GC-EI-TOF	Isolated	Shimadzu Corporation., Kyoto, Japan	Shimadzu Corporation., Kyoto, Japan	[M]+*	344.132	344.132	1	64519-82-0		[H]OC([H])([H])C([H])(O[H])C([H])(O[H])C([H])(O[H])C([H])(O[H])C([H])([H])OC1([H])OC([H])(C([H])([H])O[H])C([H])(O[H])C([H])(O[H])C1([H])O[H]	InChI=1S/C12H24O11/c13-1-4(15)7(17)8(18)5(16)3-22-12-11(21)10(20)9(19)6(2-14)23-12/h4-21H,1-3H2/t4?,5-,6-,7-,8-,9-,10+,11-,12+/m1/s1		1	Postive	UPDATE-SINGLE-ANNOTATED-GOLD	Gold	501	leaf_review_edited.mgf	lib-00000.mgf	0.83088	GC-MONA	75669	1342.98	787581	19	271.032	344.132	73.1002	1	spectra_reformatted/spec-00000.mgf501	1		0	0	C12H24O11	SERLAGPUMNYUCK-UHFFFAOYSA-N	SERLAGPUMNYUCK							spec-00000.mgf
CCMSLIB00005458889	L-Iditol	EI	GC-EI-TOF	Isolated	Kusano M, Fukushima A, Plant Science Center, RIKEN.	Kusano M, Fukushima A, Plant Science Center, RIKEN.	[M]+*	182.079	182.079	1	488-45-9		[H]OC([H])([H])C([H])(O[H])C([H])(O[H])C([H])(O[H])C([H])(O[H])C([H])([H])O[H]	InChI=1S/C6H14O6/c7-1-3(9)5(11)6(12)4(10)2-8/h3-12H,1-2H2/t3-,4-,5+,6+/m0/s1		1	Postive	UPDATE-SINGLE-ANNOTATED-GOLD	Gold	344	leaf_review_edited.mgf	lib-00000.mgf	0.830739	GC-MONA	277020	1030.93	753090	14	137.122	182.079	319.201	1	spectra_reformatted/spec-00000.mgf344	1		0	0	C6H14O6	FBPFZTCFMRRESA-UHFFFAOYSA-N	FBPFZTCFMRRESA				Saccharides	Monosaccharides	Carbohydrates	spec-00000.mgf
CCMSLIB00005460435	1-kestose	EI	GC-EI-TOF	Isolated	Shimadzu Corporation., Kyoto, Japan	Shimadzu Corporation., Kyoto, Japan	[M]+*	504.169	504.169	1			[H]OC([H])([H])C1([H])OC([H])(OC2(OC([H])(C([H])([H])O[H])C([H])(O[H])C2([H])O[H])C([H])([H])OC3(OC([H])(C([H])([H])O[H])C([H])(O[H])C3([H])O[H])C([H])([H])O[H])C([H])(O[H])C([H])(O[H])C1([H])O[H]	InChI=1S/C18H32O16/c19-1-6-9(23)12(26)13(27)16(31-6)34-18(15(29)11(25)8(3-21)33-18)5-30-17(4-22)14(28)10(24)7(2-20)32-17/h6-16,19-29H,1-5H2/t6-,7-,8-,9-,10-,11-,12+,13-,14+,15+,16-,17-,18+/m1/s1		1	Postive	UPDATE-SINGLE-ANNOTATED-GOLD	Gold	460	leaf_review_edited.mgf	lib-00000.mgf	0.830116	GC-MONA	1479690	1269.03	855009	19	431.069	504.169	73.1001	1	spectra_reformatted/spec-00000.mgf460	1		0	0	C18H32O16	VAWYEUIPHLMNNF-UHFFFAOYSA-N	VAWYEUIPHLMNNF				Saccharides	Disaccharides|Polysaccharides	Carbohydrates	spec-00000.mgf
CCMSLIB00005458844	Sucrose	EI	GC-EI-TOF	Isolated	Kusano M, Fukushima A, Plant Science Center, RIKEN.	Kusano M, Fukushima A, Plant Science Center, RIKEN.	[M]+*	342.116	342.116	1	57-50-1		[H]OC([H])([H])C1([H])OC([H])(OC2(OC([H])(C([H])([H])O[H])C([H])(O[H])C2([H])O[H])C([H])([H])O[H])C([H])(O[H])C([H])(O[H])C1([H])O[H]	InChI=1S/C12H22O11/c13-1-4-6(16)8(18)9(19)11(21-4)23-12(3-15)10(20)7(17)5(2-14)22-12/h4-11,13-20H,1-3H2/t4-,5-,6-,7-,8+,9-,10+,11-,12+/m1/s1		1	Postive	UPDATE-SINGLE-ANNOTATED-GOLD	Gold	482	leaf_review_edited.mgf	lib-00000.mgf	0.828852	GC-MONA	23648700	1305.01	56010.8	21	19.1622	342.116	361.278	1	spectra_reformatted/spec-00000.mgf482	1		50	3337	C12H22O11	CZMRCDWAGMRECN-UHFFFAOYSA-N	CZMRCDWAGMRECN				Saccharides	Disaccharides	Carbohydrates	spec-00000.mgf
CCMSLIB00005446709	16-METHYLOCTADECANOIC ACID TRIMETHYLSILYLESTER	EI	EI-B	Isolated	KOGA M, UNIV. OF OCCUPATIONAL AND ENVIRONMENTAL HEALTH	KOGA M, UNIV. OF OCCUPATIONAL AND ENVIRONMENTAL HEALTH	[M]+*	370.327	370.327	1			[H]C([H])([H])C([H])([H])C([H])(C([H])([H])[H])C([H])([H])C([H])([H])C([H])([H])C([H])([H])C([H])([H])C([H])([H])C([H])([H])C([H])([H])C([H])([H])C([H])([H])C([H])([H])C([H])([H])C([H])([H])C([H])([H])C(=O)O[Si](C([H])([H])[H])(C([H])([H])[H])C([H])([H])[H]	InChI=1S/C22H46O2Si/c1-6-21(2)19-17-15-13-11-9-7-8-10-12-14-16-18-20-22(23)24-25(3,4)5/h21H,6-20H2,1-5H3		1	Postive	UPDATE-SINGLE-ANNOTATED-GOLD	Gold	376	leaf_review_edited.mgf	lib-00000.mgf	0.828723	GC-MONA	59174	1113	78424.2	11	29.0426	370.327	341.284	1	spectra_reformatted/spec-00000.mgf376	1		0	0	C22H46O2Si	HNKZWPWPYTXLNR-UHFFFAOYSA-N	HNKZWPWPYTXLNR						Fatty acids	spec-00000.mgf
CCMSLIB00005458808	Citric acid	EI	GC-EI-TOF	Isolated	Kusano M, Fukushima A, Plant Science Center, RIKEN.	Kusano M, Fukushima A, Plant Science Center, RIKEN.	[M]+*	192.027	192.027	1	77-92-9		[H]OC(=O)C([H])([H])C(O[H])(C(=O)O[H])C([H])([H])C(=O)O[H]	InChI=1S/C6H8O7/c7-3(8)1-6(13,5(11)12)2-4(9)10/h13H,1-2H2,(H,7,8)(H,9,10)(H,11,12)		1	Postive	UPDATE-SINGLE-ANNOTATED-GOLD	Gold	262	leaf_review_edited.mgf	lib-00000.mgf	0.8281	GC-MONA	2094200	858.012	422196	24	81.073	192.027	273.1	1	spectra_reformatted/spec-00000.mgf262	1		21	717	C6H8O7	KRKNYBCHXYNGOX-UHFFFAOYSA-N	KRKNYBCHXYNGOX				Fatty Acids and Conjugates	Hydroxy fatty acids	Fatty acids	spec-00000.mgf
CCMSLIB00005460401	gluconic acid lactone	EI	GC-EI-TOF	Isolated	Shimadzu Corporation., Kyoto, Japan	Shimadzu Corporation., Kyoto, Japan	[M]+*	178.048	178.048	1	7506-65-2		[H]OC([H])([H])C1([H])OC(=O)C([H])(O[H])C([H])(O[H])C1([H])O[H]	InChI=1S/C6H10O6/c7-1-2-3(8)4(9)5(10)6(11)12-2/h2-5,7-10H,1H2		1	Postive	UPDATE-SINGLE-ANNOTATED-GOLD	Gold	294	leaf_review_edited.mgf	lib-00000.mgf	0.823713	GC-MONA	2189200	916.511	589436	18	104.948	178.048	73.1001	1	spectra_reformatted/spec-00000.mgf294	1		0	0	C6H10O6	PHOQVHQSTUBQQK-UHFFFAOYSA-N	PHOQVHQSTUBQQK				Saccharides	Monosaccharides	Carbohydrates	spec-00000.mgf
CCMSLIB00005458876	Maltotriose	EI	GC-EI-TOF	Isolated	Kusano M, Fukushima A, Plant Science Center, RIKEN.	Kusano M, Fukushima A, Plant Science Center, RIKEN.	[M]+*	504.169	504.169	1	1109-28-0		[H]OC([H])([H])C1([H])OC([H])(OC2([H])C([H])(O[H])C([H])(O[H])C([H])(OC2([H])C([H])([H])O[H])OC3([H])C([H])(O[H])C([H])(O[H])C([H])(O[H])OC3([H])C([H])([H])O[H])C([H])(O[H])C([H])(O[H])C1([H])O[H]	InChI=1S/C18H32O16/c19-1-4-7(22)8(23)12(27)17(31-4)34-15-6(3-21)32-18(13(28)10(15)25)33-14-5(2-20)30-16(29)11(26)9(14)24/h4-29H,1-3H2/t4-,5+,6+,7-,8+,9+,10+,11+,12-,13+,14+,15+,16?,17-,18+/m1/s1		1	Postive	UPDATE-SINGLE-ANNOTATED-GOLD	Gold	361	leaf_review_edited.mgf	lib-00000.mgf	0.813164	GC-MONA	122420	1081.6	376644	14	189.892	504.169	314.277	1	spectra_reformatted/spec-00000.mgf361	1		51	1423	C18H32O16	FYGDTMLNYKFZSV-UHFFFAOYSA-N	FYGDTMLNYKFZSV				Saccharides	Disaccharides|Polysaccharides	Carbohydrates	spec-00000.mgf
CCMSLIB00005460396	galactinol	EI	GC-EI-TOF	Isolated	Shimadzu Corporation., Kyoto, Japan	Shimadzu Corporation., Kyoto, Japan	[M]+*	342.116	342.116	1			[H]OC([H])([H])C1([H])OC([H])(OC2([H])C([H])(O[H])C([H])(O[H])C([H])(O[H])C([H])(O[H])C2([H])O[H])C([H])(O[H])C([H])(O[H])C1([H])O[H]	InChI=1S/C12H22O11/c13-1-2-3(14)4(15)10(21)12(22-2)23-11-8(19)6(17)5(16)7(18)9(11)20/h2-21H,1H2/t2-,3+,4+,5?,6-,7+,8-,9-,10-,11?,12-/m1/s1		1	Postive	UPDATE-SINGLE-ANNOTATED-GOLD	Gold	309	leaf_review_edited.mgf	lib-00000.mgf	0.798658	GC-MONA	571600	954.014	786330	13	269.016	342.116	73.1001	1	spectra_reformatted/spec-00000.mgf309	1		0	0	C12H22O11	VCWMRQDBPZKXKG-UHFFFAOYSA-N	VCWMRQDBPZKXKG				Polyols	Cyclitols	Carbohydrates	spec-00000.mgf
CCMSLIB00005458853	D-(+)-Trehalose	EI	GC-EI-TOF	Isolated	Kusano M, Fukushima A, Plant Science Center, RIKEN.	Kusano M, Fukushima A, Plant Science Center, RIKEN.	[M]+*	342.116	342.116	1	6138-23-4		[H]OC([H])([H])C1([H])OC([H])(OC2([H])OC([H])(C([H])([H])O[H])C([H])(O[H])C([H])(O[H])C2([H])O[H])C([H])(O[H])C([H])(O[H])C1([H])O[H]	InChI=1S/C12H22O11/c13-1-3-5(15)7(17)9(19)11(21-3)23-12-10(20)8(18)6(16)4(2-14)22-12/h3-20H,1-2H2/t3-,4-,5-,6-,7+,8+,9-,10-,11-,12-/m1/s1		1	Postive	UPDATE-SINGLE-ANNOTATED-GOLD	Gold	509	leaf_review_edited.mgf	lib-00000.mgf	0.796329	GC-MONA	41289	1371.9	56010.8	13	19.1622	342.116	361.278	1	spectra_reformatted/spec-00000.mgf509	1		32	701	C12H22O11	HDTRYLNUVZCQOY-UHFFFAOYSA-N	HDTRYLNUVZCQOY				Saccharides	Disaccharides	Carbohydrates	spec-00000.mgf
CCMSLIB00005458912	D-(+)-Galacturonic acid	EI	GC-EI-TOF	Isolated	Kusano M, Fukushima A, Plant Science Center, RIKEN.	Kusano M, Fukushima A, Plant Science Center, RIKEN.	[M]+*	194.043	194.043	1	91510-62-2		[H]OC(=O)C1([H])OC([H])(O[H])C([H])(O[H])C([H])(O[H])C1([H])O[H]	InChI=1S/C6H10O7/c7-1-2(8)4(5(10)11)13-6(12)3(1)9/h1-4,6-9,12H,(H,10,11)/t1-,2+,3+,4-,6?/m0/s1		1	Postive	UPDATE-SINGLE-ANNOTATED-GOLD	Gold	233	leaf_review_edited.mgf	lib-00000.mgf	0.795646	GC-MONA	275200	793.025	396646	17	76.9663	194.043	117.077	1	spectra_reformatted/spec-00000.mgf233	1		0	0	C6H10O7	AEMOLEFTQBMNLQ-UHFFFAOYSA-N	AEMOLEFTQBMNLQ				Saccharides	Monosaccharides	Carbohydrates	spec-00000.mgf
CCMSLIB00005447129	2,3-BIS(TRIMETHYLSILYL)OXY-BUTANEDIOIC ACID BIS(TRIMETHYLSILYL) ESTER	EI	EI-B	Isolated	KOGA M, UNIV. OF OCCUPATIONAL AND ENVIRONMENTAL HEALTH	KOGA M, UNIV. OF OCCUPATIONAL AND ENVIRONMENTAL HEALTH	[M]+*	438.175	438.175	1			[H]C([H])([H])[Si](OC(=O)C([H])(O[Si](C([H])([H])[H])(C([H])([H])[H])C([H])([H])[H])C([H])(O[Si](C([H])([H])[H])(C([H])([H])[H])C([H])([H])[H])C(=O)O[Si](C([H])([H])[H])(C([H])([H])[H])C([H])([H])[H])(C([H])([H])[H])C([H])([H])[H]	InChI=1S/C16H38O6Si4/c1-23(2,3)19-13(15(17)21-25(7,8)9)14(20-24(4,5)6)16(18)22-26(10,11)12/h13-14H,1-12H3		1	Postive	UPDATE-SINGLE-ANNOTATED-GOLD	Gold	198	leaf_review_edited.mgf	lib-00000.mgf	0.794887	GC-MONA	11324000	743.592	664289	15	291.075	438.175	147.1	1	spectra_reformatted/spec-00000.mgf198	1		0	0	C16H38O6Si4	LPQBQHQEJJCWBZ-UHFFFAOYSA-N	LPQBQHQEJJCWBZ						Alkaloids	spec-00000.mgf
CCMSLIB00005458992	Maltose	EI	GC-EI-TOF	Isolated	Kusano M, Fukushima A, Plant Science Center, RIKEN.	Kusano M, Fukushima A, Plant Science Center, RIKEN.	[M]+*	342.116	342.116	1	6363-53-7		[H]OC([H])([H])C1([H])OC([H])(OC2([H])C([H])(O[H])C([H])(O[H])C([H])(O[H])OC2([H])C([H])([H])O[H])C([H])(O[H])C([H])(O[H])C1([H])O[H]	InChI=1S/C12H22O11/c13-1-3-5(15)6(16)9(19)12(22-3)23-10-4(2-14)21-11(20)8(18)7(10)17/h3-20H,1-2H2/t3-,4+,5-,6+,7+,8+,9-,10+,11+,12-/m1/s1		1	Postive	UPDATE-SINGLE-ANNOTATED-GOLD	Gold	469	leaf_review_edited.mgf	lib-00000.mgf	0.790687	GC-MONA	146870	1283.34	403396	14	138.008	342.116	204.108	1	spectra_reformatted/spec-00000.mgf469	1		26	673	C12H22O11	GUBGYTABKSRVRQ-UHFFFAOYSA-N	GUBGYTABKSRVRQ				Saccharides	Disaccharides|Polysaccharides	Carbohydrates	spec-00000.mgf
CCMSLIB00005458659	D-Melezitose	EI	GC-EI-TOF	Isolated	Tsujimoto Y, Tsugawa H, Bamba T, Fukusaki E, engineering department, Osaka Univ.	Tsujimoto Y, Tsugawa H, Bamba T, Fukusaki E, engineering department, Osaka Univ.	[M]+*	504.169	504.169	1	597-12-6		[H]OC([H])([H])C1([H])OC([H])(OC2([H])C([H])(O[H])C([H])(OC2(OC3([H])OC([H])(C([H])([H])O[H])C([H])(O[H])C([H])(O[H])C3([H])O[H])C([H])([H])O[H])C([H])([H])O[H])C([H])(O[H])C([H])(O[H])C1([H])O[H]	InChI=1S/C18H32O16/c19-1-5-8(23)11(26)13(28)16(30-5)32-15-10(25)7(3-21)33-18(15,4-22)34-17-14(29)12(27)9(24)6(2-20)31-17/h5-17,19-29H,1-4H2/t5-,6+,7+,8-,9+,10+,11+,12-,13-,14+,15-,16-,17+,18-/m1/s1		1	Postive	UPDATE-SINGLE-ANNOTATED-GOLD	Gold	473	leaf_review_edited.mgf	lib-00000.mgf	0.787476	GC-MONA	187256	1290.59	855009	15	431.069	504.169	73.1001	1	spectra_reformatted/spec-00000.mgf473	1		0	0	C18H32O16	QWIZNVHXZXRPDR-UHFFFAOYSA-N	QWIZNVHXZXRPDR				Saccharides	Disaccharides|Polysaccharides	Carbohydrates	spec-00000.mgf
CCMSLIB00005450391	1,2,3,4,5,6-HEXA-O-TRIMETHELSILYL-MYO-INOSITOL	EI	EI-B	Isolated	SEYAMA Y, DEPT. OF PHYSIOL. CHEMISTRY AND NUTRITION, FAC. OF MEDICINE, UNIV. OF TOKYO	SEYAMA Y, DEPT. OF PHYSIOL. CHEMISTRY AND NUTRITION, FAC. OF MEDICINE, UNIV. OF TOKYO	[M]+*	612.301	612.301	1			[H]C([H])([H])[Si](OC1([H])C([H])(O[Si](C([H])([H])[H])(C([H])([H])[H])C([H])([H])[H])C([H])(O[Si](C([H])([H])[H])(C([H])([H])[H])C([H])([H])[H])C([H])(O[Si](C([H])([H])[H])(C([H])([H])[H])C([H])([H])[H])C([H])(O[Si](C([H])([H])[H])(C([H])([H])[H])C([H])([H])[H])C1([H])O[Si](C([H])([H])[H])(C([H])([H])[H])C([H])([H])[H])(C([H])([H])[H])C([H])([H])[H]	InChI=1S/C24H60O6Si6/c1-31(2,3)25-19-20(26-32(4,5)6)22(28-34(10,11)12)24(30-36(16,17)18)23(29-35(13,14)15)21(19)27-33(7,8)9/h19-24H,1-18H3/t19-,20-,21-,22+,23-,24-		1	Postive	UPDATE-SINGLE-ANNOTATED-GOLD	Gold	336	leaf_review_edited.mgf	lib-00000.mgf	0.784071	GC-MONA	13607300	1014.52	501552	21	307.101	612.301	305.2	1	spectra_reformatted/spec-00000.mgf336	1		0	0	C24H60O6Si6	FRTKXRNTVMCAKI-UHFFFAOYSA-N	FRTKXRNTVMCAKI						Alkaloids	spec-00000.mgf
CCMSLIB00005460402	gluconic acid lactone	EI	GC-EI-TOF	Isolated	Shimadzu Corporation., Kyoto, Japan	Shimadzu Corporation., Kyoto, Japan	[M]+*	178.048	178.048	1	7506-65-2		[H]OC([H])([H])C1([H])OC(=O)C([H])(O[H])C([H])(O[H])C1([H])O[H]	InChI=1S/C6H10O6/c7-1-2-3(8)4(9)5(10)6(11)12-2/h2-5,7-10H,1H2		1	Postive	UPDATE-SINGLE-ANNOTATED-GOLD	Gold	219	leaf_review_edited.mgf	lib-00000.mgf	0.782887	GC-MONA	238379	772.889	589436	11	104.948	178.048	73.1001	1	spectra_reformatted/spec-00000.mgf219	1		0	0	C6H10O6	PHOQVHQSTUBQQK-UHFFFAOYSA-N	PHOQVHQSTUBQQK				Saccharides	Monosaccharides	Carbohydrates	spec-00000.mgf
[truncated: 17 more rows]

## Sheet: Supplementary Table 6
Metabolite list of Seed
[truncated: 32 more rows]
